# Supplementary material for: Whole-genome sequence analysis of clinically isolated carbapenem resistant Escherichia coli from Iran
Source: BMC Microbiol. 2023 Feb 27;23:49. doi: 10.1186/s12866-023-02796-y (PMC9969672; doi:10.1186/s12866-023-02796-y)
Supplement: Supplementary file 2 — Additional file 2: Supplementary Table1. General characteristics of assembled genomes obtained from CREC-18, CREC-19 and CREC-20. [file 12866_2023_2796_MOESM2_ESM.xlsx]

## Sheet: Sheet1
Table S1. General characteristics of assembled genomes obtained from CREC-18, CREC-19 and CREC-20
	CREC18	CREC19	CREC20
Genome Statistics
Contigs	15	16	21
Genome Length (bp)	4968230	5202399	5199313
GC Content (%)	50.84	50.72	50.7
Contig L50	1	1	3
Contig N50	2757716	2838424	696873
Annotation Statistics
tRNA	84	81	82
rRNA	3	3	3
CDS	4890	5177	5230
CDS Ratio	0.98425394	0.99511784	10059022
Hypothetical CDS	435	601	632
Hypothetical CDS Ratio	0.2652352	0.28645933	0.2952199
Genome Quality
Coarse Consistency	99.8	99.8	99.6
Fine Consistency	98.8	99	98.6
CheckM Completeness	99.7	99.9	100
Genome Quality	Good	Good	Good
Other Genomic Features
crispr_array	2	2	3
crispr_repeat	19	19	25
crispr_spacer	17	17	22
Protein Features
Hypothetical proteins	440	609	639
Proteins with functional assignments	4450	4568	4591
Proteins with EC number assignments	1292	1315	1295
Proteins with GO assignments	1072	1092	1066
Proteins with Pathway assignments	901	917	899
Proteins with Subsystem assignments	1873	1895	1908
Proteins with PATRIC cross-genus family (PGfam) assignments	4797	5070	5130
