# Supplementary material for: Whole-genome sequence analysis of clinically isolated carbapenem resistant Escherichia coli from Iran
Source: BMC Microbiol. 2023 Feb 27;23:49. doi: 10.1186/s12866-023-02796-y (PMC9969672; doi:10.1186/s12866-023-02796-y)
Supplement: Supplementary file 4 — Additional file 4: Supplementary Table 2. Comparative genome analysis of CREC-18, CREC-19, CREC-20 with E. coli ST648 (Genbank Accessions CP048107, as reference genome), E. coli ST167, E. coli ST167 (Genbank Accessions CANDYB000000000) and E. coli ST361 (Genbank Accessions CP103704). [file 12866_2023_2796_MOESM4_ESM.xlsx]

## Sheet: Sheet1
Table S2. Comparative genome analysis of CREC-18, CREC-19, CREC-20 with E. coli ST648 (Genbank Accessions CP048107, as reference genome), E. coli ST167 (Genbank Accessions CANDYB000000000) and E. coli ST361 (Genbank Accessions CP103704.
Escherichia coli ST648												CREC-18										CREC-19										CREC-20										Escherichia coli ST167
ref_genome_contig	ref_genome_gene	ref_genome_aa_length	ref_genome_patric_id	ref_genome_locus_tag	ref_genome_gene_name	ref_genome_plfam_id	ref_genome_pgfam_id	ref_genome_function	ref_genome_start	ref_genome_end	ref_genome_strand	comp_genome_1_hit	comp_genome_1_contig	comp_genome_1_gene	comp_genome_1_aa_length	comp_genome_1_patric_id	comp_genome_1_locus_tag	comp_genome_1_gene_name	comp_genome_1_function	comp_genome_1_percent_identity	comp_genome_1_seq_coverage	comp_genome_2_hit	comp_genome_2_contig	comp_genome_2_gene	comp_genome_2_aa_length	comp_genome_2_patric_id	comp_genome_2_locus_tag	comp_genome_2_gene_name	comp_genome_2_function	comp_genome_2_percent_identity	comp_genome_2_seq_coverage	comp_genome_3_hit	comp_genome_3_contig	comp_genome_3_gene	comp_genome_3_aa_length	comp_genome_3_patric_id	comp_genome_3_locus_tag	comp_genome_3_gene_name	comp_genome_3_function	comp_genome_3_percent_identity	comp_genome_3_seq_coverage	comp_genome_4_hit	comp_genome_4_contig	comp_genome_4_gene	comp_genome_4_aa_length	comp_genome_4_patric_id	comp_genome_4_locus_tag	comp_genome_4_gene_name	comp_genome_4_function
CP048107	1	467	fig|562.58133.peg.1	GWK05_00005	dnaA	PLF_561_00002471	PGF_00876106	Chromosomal replication initiator protein DnaA	1	1404	+	bi (<->)	562.109465.con.0002	3523	467	fig|562.109465.peg.3523			Chromosomal replication initiator protein DnaA	0.998	0.998	bi (<->)	562.109464.con.0001	2582	467	fig|562.109464.peg.2582			Chromosomal replication initiator protein DnaA	0.998	0.998	bi (<->)	562.109463.con.0005	3466	467	fig|562.109463.peg.3466			Chromosomal replication initiator protein DnaA	0.998	0.998	bi (<->)	CANDYB010000001	1	467	fig|562.115499.peg.1			Chromosomal replication initiator protein DnaA
CP048107	2	366	fig|562.58133.peg.2	GWK05_00010	dnaN	PLF_561_00002559	PGF_06473395	DNA polymerase III beta subunit (EC 2.7.7.7)	1409	2509	+	bi (<->)	562.109465.con.0002	3522	366	fig|562.109465.peg.3522			DNA polymerase III beta subunit (EC 2.7.7.7)	1	0.997	bi (<->)	562.109464.con.0001	2581	366	fig|562.109464.peg.2581			DNA polymerase III beta subunit (EC 2.7.7.7)	1	0.997	bi (<->)	562.109463.con.0005	3467	366	fig|562.109463.peg.3467			DNA polymerase III beta subunit (EC 2.7.7.7)	1	0.997	bi (<->)	CANDYB010000001	2	366	fig|562.115499.peg.2			DNA polymerase III beta subunit (EC 2.7.7.7)
CP048107	3	357	fig|562.58133.peg.3	GWK05_00015	recF	PLF_561_00001827	PGF_10387199	DNA recombination and repair protein RecF	2509	3582	+	bi (<->)	562.109465.con.0002	3521	357	fig|562.109465.peg.3521			DNA recombination and repair protein RecF	1	0.997	bi (<->)	562.109464.con.0001	2580	357	fig|562.109464.peg.2580			DNA recombination and repair protein RecF	1	0.997	bi (<->)	562.109463.con.0005	3468	357	fig|562.109463.peg.3468			DNA recombination and repair protein RecF	1	0.997	bi (<->)	CANDYB010000001	3	357	fig|562.115499.peg.3			DNA recombination and repair protein RecF
CP048107	4	804	fig|562.58133.peg.4	GWK05_00020	gyrB	PLF_561_00001260	PGF_06703483	DNA gyrase subunit B (EC 5.99.1.3)	3611	6025	+	bi (<->)	562.109465.con.0002	3520	804	fig|562.109465.peg.3520			DNA gyrase subunit B (EC 5.99.1.3)	0.996	0.999	bi (<->)	562.109464.con.0001	2579	804	fig|562.109464.peg.2579			DNA gyrase subunit B (EC 5.99.1.3)	0.996	0.999	bi (<->)	562.109463.con.0005	3469	804	fig|562.109463.peg.3469			DNA gyrase subunit B (EC 5.99.1.3)	0.996	0.999	bi (<->)	CANDYB010000001	4	804	fig|562.115499.peg.4			DNA gyrase subunit B (EC 5.99.1.3)
CP048107	5	135	fig|562.58133.peg.5	GWK05_00025		PLF_561_00001481	PGF_00096167	Uncharacterized protein YidB	6160	6567	+	bi (<->)	562.109465.con.0002	3519	132	fig|562.109465.peg.3519			Uncharacterized protein YidB	0.977	0.992	bi (<->)	562.109464.con.0001	2578	132	fig|562.109464.peg.2578			Uncharacterized protein YidB	0.977	0.992	bi (<->)	562.109463.con.0005	3470	132	fig|562.109463.peg.3470			Uncharacterized protein YidB	0.985	0.992	bi (<->)	CANDYB010000001	5	132	fig|562.115499.peg.5			Uncharacterized protein YidB
CP048107	6	270	fig|562.58133.peg.6	GWK05_00030	yidA	PLF_561_00000595	PGF_03375596	Sugar phosphatase YidA (EC 3.1.3.23)	6682	7494	+	bi (<->)	562.109465.con.0002	3518	270	fig|562.109465.peg.3518			Sugar phosphatase YidA (EC 3.1.3.23)	1	0.996	bi (<->)	562.109464.con.0001	2577	270	fig|562.109464.peg.2577			Sugar phosphatase YidA (EC 3.1.3.23)	1	0.996	bi (<->)	562.109463.con.0005	3471	270	fig|562.109463.peg.3471			Sugar phosphatase YidA (EC 3.1.3.23)	1	0.996	bi (<->)	CANDYB010000001	6	270	fig|562.115499.peg.6			Sugar phosphatase YidA (EC 3.1.3.23)
CP048107	7	218	fig|562.58133.peg.7	GWK05_00035		PLF_561_00004625	PGF_00043763	Uncharacterized protein YidX	7538	8194	-	bi (<->)	562.109465.con.0002	3517	218	fig|562.109465.peg.3517			Uncharacterized protein YidX	0.615	0.972	bi (<->)	562.109464.con.0001	2576	218	fig|562.109464.peg.2576			Uncharacterized protein YidX	0.615	0.972	bi (<->)	562.109463.con.0005	3472	218	fig|562.109463.peg.3472			Uncharacterized protein YidX	0.615	0.972	bi (<->)	CANDYB010000001	7	218	fig|562.115499.peg.7			Uncharacterized protein YidX
CP048107	8	229	fig|562.58133.peg.8	GWK05_00040	dgoR	PLF_561_00003579	PGF_00420778	D-Galactonate repressor DgoR	8472	9161	+	bi (<->)	562.109465.con.0002	3516	229	fig|562.109465.peg.3516			D-Galactonate repressor DgoR	1	0.996	bi (<->)	562.109464.con.0001	2575	229	fig|562.109464.peg.2575			D-Galactonate repressor DgoR	1	0.996	bi (<->)	562.109463.con.0005	3473	229	fig|562.109463.peg.3473			D-Galactonate repressor DgoR	1	0.996	bi (<->)	CANDYB010000001	8	229	fig|562.115499.peg.8			D-Galactonate repressor DgoR
CP048107	9	292	fig|562.58133.peg.9	GWK05_00045		PLF_561_00003553	PGF_00055816	2-dehydro-3-deoxygalactonokinase (EC 2.7.1.58)	9158	10036	+	bi (<->)	562.109465.con.0002	3515	292	fig|562.109465.peg.3515			2-dehydro-3-deoxygalactonokinase (EC 2.7.1.58)	0.979	0.997	bi (<->)	562.109464.con.0001	2574	292	fig|562.109464.peg.2574			2-dehydro-3-deoxygalactonokinase (EC 2.7.1.58)	0.979	0.997	bi (<->)	562.109463.con.0005	3474	292	fig|562.109463.peg.3474			2-dehydro-3-deoxygalactonokinase (EC 2.7.1.58)	0.997	0.997	bi (<->)	CANDYB010000001	9	292	fig|562.115499.peg.9			2-dehydro-3-deoxygalactonokinase (EC 2.7.1.58)
CP048107	10	205	fig|562.58133.peg.10	GWK05_00050		PLF_561_00003568	PGF_00057445	2-dehydro-3-deoxyphosphogalactonate aldolase (EC 4.1.2.21)	10020	10637	+	bi (<->)	562.109465.con.0002	3514	205	fig|562.109465.peg.3514			2-dehydro-3-deoxyphosphogalactonate aldolase (EC 4.1.2.21)	0.971	0.995	bi (<->)	562.109464.con.0001	2573	205	fig|562.109464.peg.2573			2-dehydro-3-deoxyphosphogalactonate aldolase (EC 4.1.2.21)	0.971	0.995	bi (<->)	562.109463.con.0005	3475	205	fig|562.109463.peg.3475			2-dehydro-3-deoxyphosphogalactonate aldolase (EC 4.1.2.21)	0.966	0.995	bi (<->)	CANDYB010000001	10	205	fig|562.115499.peg.10			2-dehydro-3-deoxyphosphogalactonate aldolase (EC 4.1.2.21)
CP048107	11	382	fig|562.58133.peg.11	GWK05_00055	dgoD	PLF_561_00003563	PGF_00007092	Galactonate dehydratase (EC 4.2.1.6)	10634	11782	+	bi (<->)	562.109465.con.0002	3513	382	fig|562.109465.peg.3513			Galactonate dehydratase (EC 4.2.1.6)	0.995	0.997	bi (<->)	562.109464.con.0001	2572	382	fig|562.109464.peg.2572			Galactonate dehydratase (EC 4.2.1.6)	0.995	0.997	bi (<->)	562.109463.con.0005	3476	382	fig|562.109463.peg.3476			Galactonate dehydratase (EC 4.2.1.6)	0.995	0.997	bi (<->)	CANDYB010000001	11	382	fig|562.115499.peg.11			Galactonate dehydratase (EC 4.2.1.6)
CP048107	12	445	fig|562.58133.peg.12	GWK05_00060		PLF_561_00003518	PGF_03173405	D-galactonate transporter	11857	13194	+	bi (<->)	562.109465.con.0002	3512	430	fig|562.109465.peg.3512			D-galactonate transporter	1	0.998	bi (<->)	562.109464.con.0001	2571	430	fig|562.109464.peg.2571			D-galactonate transporter	1	0.998	bi (<->)	562.109463.con.0005	3477	430	fig|562.109463.peg.3477			D-galactonate transporter	0.993	0.998	bi (<->)	CANDYB010000001	12	430	fig|562.115499.peg.12			D-galactonate transporter
CP048107	13	360	fig|562.58133.peg.13	GWK05_00065	cbrA	PLF_561_00001233	PGF_00065604	Uncharacterized protein YidS	13191	14273	-	bi (<->)	562.109465.con.0002	3511	354	fig|562.109465.peg.3511			Uncharacterized protein YidS	0.972	0.997	bi (<->)	562.109464.con.0001	2570	360	fig|562.109464.peg.2570			Uncharacterized protein YidS	0.972	0.997	bi (<->)	562.109463.con.0005	3478	354	fig|562.109463.peg.3478			Uncharacterized protein YidS	0.972	0.997	bi (<->)	CANDYB010000001	13	354	fig|562.115499.peg.13			Uncharacterized protein YidS
CP048107	14	416	fig|562.58133.peg.14	GWK05_00070		PLF_561_00001316	PGF_00065603	Uncharacterized protein YidR	14320	15570	+	bi (<->)	562.109465.con.0002	3510	404	fig|562.109465.peg.3510			Uncharacterized protein YidR	0.978	0.998	bi (<->)	562.109464.con.0001	2569	404	fig|562.109464.peg.2569			Uncharacterized protein YidR	0.98	0.998	bi (<->)	562.109463.con.0005	3479	415	fig|562.109463.peg.3479			Uncharacterized protein YidR	0.971	0.998	bi (<->)	CANDYB010000001	14	404	fig|562.115499.peg.14			Uncharacterized protein YidR
CP048107	15	110	fig|562.58133.peg.15	GWK05_00075		PLF_561_00002328	PGF_00027833	Outer membrane lipoprotein YidQ	15572	15904	-	bi (<->)	562.109465.con.0002	3509	86	fig|562.109465.peg.3509			Outer membrane lipoprotein YidQ	1	0.988	bi (<->)	562.109464.con.0001	2568	86	fig|562.109464.peg.2568			Outer membrane lipoprotein YidQ	1	0.988	bi (<->)	562.109463.con.0005	3480	86	fig|562.109463.peg.3480			Outer membrane lipoprotein YidQ	1	0.988	bi (<->)	CANDYB010000001	15	86	fig|562.115499.peg.15			Outer membrane lipoprotein YidQ
CP048107	16	136	fig|562.58133.peg.16	GWK05_00080	ibpA	PLF_561_00002160	PGF_03062230	16 kDa heat shock protein A	16210	16620	+	bi (<->)	562.109465.con.0002	3508	137	fig|562.109465.peg.3508			16 kDa heat shock protein A	0.993	0.993	bi (<->)	562.109464.con.0001	2567	137	fig|562.109464.peg.2567			16 kDa heat shock protein A	0.993	0.993	bi (<->)	562.109463.con.0005	3481	137	fig|562.109463.peg.3481			16 kDa heat shock protein A	0.993	0.993	bi (<->)	CANDYB010000001	16	137	fig|562.115499.peg.16			16 kDa heat shock protein A
CP048107	17	142	fig|562.58133.peg.17	GWK05_00085	ibpB	PLF_561_00002259	PGF_00005576	16 kDa heat shock protein B	16732	17160	+	bi (<->)	562.109465.con.0002	3507	142	fig|562.109465.peg.3507			16 kDa heat shock protein B	1	0.993	bi (<->)	562.109464.con.0001	2566	142	fig|562.109464.peg.2566			16 kDa heat shock protein B	1	0.993	bi (<->)	562.109463.con.0005	3482	142	fig|562.109463.peg.3482			16 kDa heat shock protein B	1	0.993	bi (<->)	CANDYB010000001	17	142	fig|562.115499.peg.17			16 kDa heat shock protein B
CP048107	18	49	fig|562.58133.peg.18					FIG00637910: hypothetical protein	17165	17314	-	bi (<->)	562.109465.con.0002	3506	39	fig|562.109465.peg.3506			FIG00637910: hypothetical protein	0.943	0.872											bi (<->)	562.109463.con.0005	3483	49	fig|562.109463.peg.3483			hypothetical protein	1	0.98
CP048107	19	553	fig|562.58133.peg.19	GWK05_00090		PLF_561_00000987	PGF_01569608	Putative transport protein YidE	17356	19017	+	bi (<->)	562.109465.con.0002	3505	553	fig|562.109465.peg.3505			Putative transport protein YidE	0.998	0.998	bi (<->)	562.109464.con.0001	2565	553	fig|562.109464.peg.2565			Putative transport protein YidE	0.998	0.998	bi (<->)	562.109463.con.0005	3484	553	fig|562.109463.peg.3484			Putative transport protein YidE	0.998	0.998	bi (<->)	CANDYB010000001	18	553	fig|562.115499.peg.18			Putative transport protein YidE
CP048107	20	238	fig|562.58133.peg.20	GWK05_00095		PLF_561_00003812	PGF_00036436	Uncharacterized transcriptional regulator YidP, GntR family	19014	19730	-	bi (<->)	562.109465.con.0002	3504	238	fig|562.109465.peg.3504			Uncharacterized transcriptional regulator YidP, GntR family	1	0.996	bi (<->)	562.109464.con.0001	2564	238	fig|562.109464.peg.2564			Uncharacterized transcriptional regulator YidP, GntR family	1	0.996	bi (<->)	562.109463.con.0005	3485	161	fig|562.109463.peg.3485			Uncharacterized transcriptional regulator YidP, GntR family	1	0.944	bi (<->)	CANDYB010000001	19	238	fig|562.115499.peg.19			Uncharacterized transcriptional regulator YidP, GntR family
CP048107	21	538	fig|562.58133.peg.21	GWK05_00100		PLF_561_00003792	PGF_12805149	PTS system, maltose and glucose-specific IIC component / PTS system, maltose and glucose-specific IIB component (EC 2.7.1.208)	20026	21642	+	bi (<->)	562.109465.con.0002	3503	538	fig|562.109465.peg.3503			PTS system, maltose and glucose-specific IIC component / PTS system, maltose and glucose-specific IIB component (EC 2.7.1.208)	0.998	0.998	bi (<->)	562.109464.con.0001	2563	538	fig|562.109464.peg.2563			PTS system, maltose and glucose-specific IIC component / PTS system, maltose and glucose-specific IIB component (EC 2.7.1.208)	0.998	0.998	bi (<->)	562.109463.con.0005	3486	538	fig|562.109463.peg.3486			PTS system, maltose and glucose-specific IIC component / PTS system, maltose and glucose-specific IIB component (EC 2.7.1.208)	0.998	0.998	bi (<->)	CANDYB010000001	20	538	fig|562.115499.peg.20			PTS system, maltose and glucose-specific IIC component / PTS system, maltose and glucose-specific IIB component (EC 2.7.1.208)
CP048107	22	440	fig|562.58133.peg.22	GWK05_00105		PLF_561_00000406	PGF_00019116	Maltose-6'-phosphate glucosidase (EC 3.2.1.122)	21642	22964	+	bi (<->)	562.109465.con.0002	3502	212	fig|562.109465.peg.3502			Maltose-6'-phosphate glucosidase (EC 3.2.1.122)	0.976	0.967	bi (<->)	562.109464.con.0001	2562	212	fig|562.109464.peg.2562			Maltose-6'-phosphate glucosidase (EC 3.2.1.122)	0.976	0.967	bi (<->)	562.109463.con.0005	3487	440	fig|562.109463.peg.3487			Maltose-6'-phosphate glucosidase (EC 3.2.1.122)	0.995	0.998	bi (<->)	CANDYB010000001	21	212	fig|562.115499.peg.21			Maltose-6'-phosphate glucosidase (EC 3.2.1.122)
CP048107	23	297	fig|562.58133.peg.23	GWK05_00110		PLF_561_00003364	PGF_00013453	Uncharacterized transcriptional regulator YidL, AraC family	22961	23854	-	bi (<->)	562.109465.con.0002	3500	297	fig|562.109465.peg.3500			Uncharacterized transcriptional regulator YidL, AraC family	0.983	0.997	bi (<->)	562.109464.con.0001	2560	297	fig|562.109464.peg.2560			Uncharacterized transcriptional regulator YidL, AraC family	0.983	0.997	bi (<->)	562.109463.con.0005	3488	247	fig|562.109463.peg.3488			Uncharacterized transcriptional regulator YidL, AraC family	0.979	0.976	bi (<->)	CANDYB010000001	23	297	fig|562.115499.peg.23			Uncharacterized transcriptional regulator YidL, AraC family
CP048107	24	571	fig|562.58133.peg.24	GWK05_00115		PLF_561_00003338	PGF_00053368	Uncharacterized symporter YidK	24021	25736	+	bi (<->)	562.109465.con.0002	3499	571	fig|562.109465.peg.3499			Uncharacterized symporter YidK	0.991	0.998	bi (<->)	562.109464.con.0001	2559	571	fig|562.109464.peg.2559			Uncharacterized symporter YidK	0.991	0.998	bi (<->)	562.109463.con.0005	3492	571	fig|562.109463.peg.3492			Uncharacterized symporter YidK	0.991	0.998	bi (<->)	CANDYB010000001	24	571	fig|562.115499.peg.24			Uncharacterized symporter YidK
CP048107	25	497	fig|562.58133.peg.25	GWK05_00120		PLF_561_00003604	PGF_00859875	Uncharacterized sulfatase YidJ	25733	27226	+	bi (<->)	562.109465.con.0002	3498	497	fig|562.109465.peg.3498			Uncharacterized sulfatase YidJ	0.986	0.998	bi (<->)	562.109464.con.0001	2558	497	fig|562.109464.peg.2558			Uncharacterized sulfatase YidJ	0.988	0.998	bi (<->)	562.109463.con.0005	3493	497	fig|562.109463.peg.3493			Uncharacterized sulfatase YidJ	0.988	0.998	bi (<->)	CANDYB010000001	25	497	fig|562.115499.peg.25			Uncharacterized sulfatase YidJ
CP048107	26	115	fig|562.58133.peg.26	GWK05_00125		PLF_561_00002010	PGF_02901347	Inner membrane protein YidH	27286	27633	+	bi (<->)	562.109465.con.0002	3496	115	fig|562.109465.peg.3496			Inner membrane protein YidH	1	0.991	bi (<->)	562.109464.con.0001	2556	115	fig|562.109464.peg.2556			Inner membrane protein YidH	1	0.991	bi (<->)	562.109463.con.0005	3495	115	fig|562.109463.peg.3495			Inner membrane protein YidH	1	0.991	bi (<->)	CANDYB010000001	27	115	fig|562.115499.peg.27			Inner membrane protein YidH
CP048107	27	120	fig|562.58133.peg.27	GWK05_00130		PLF_561_00002216	PGF_00145700	Inner membrane protein YidG	27623	27985	+	bi (<->)	562.109465.con.0002	3495	120	fig|562.109465.peg.3495			Inner membrane protein YidG	1	0.992	bi (<->)	562.109464.con.0001	2555	120	fig|562.109464.peg.2555			Inner membrane protein YidG	1	0.992	bi (<->)	562.109463.con.0005	3496	120	fig|562.109463.peg.3496			Inner membrane protein YidG	1	0.992	bi (<->)	CANDYB010000001	28	120	fig|562.115499.peg.28			Inner membrane protein YidG
CP048107	28	165	fig|562.58133.peg.28	GWK05_00135		PLF_561_00003097	PGF_01634876	Uncharacterized protein YidF	27982	28479	+	bi (<->)	562.109465.con.0002	3494	165	fig|562.109465.peg.3494			Uncharacterized protein YidF	0.964	0.994	bi (<->)	562.109464.con.0001	2554	165	fig|562.109464.peg.2554			Uncharacterized protein YidF	0.964	0.994	bi (<->)	562.109463.con.0005	3497	165	fig|562.109463.peg.3497			Uncharacterized protein YidF	0.964	0.994	bi (<->)	CANDYB010000001	29	165	fig|562.115499.peg.29			Uncharacterized protein YidF
CP048107	29	394	fig|562.58133.peg.29	GWK05_00140	emrD	PLF_561_00002317	PGF_10416455	Multidrug efflux pump EmrD (of MFS type)	28487	29671	-	bi (<->)	562.109465.con.0002	3493	394	fig|562.109465.peg.3493			Multidrug efflux pump EmrD (of MFS type)	0.997	0.997	bi (<->)	562.109464.con.0001	2553	394	fig|562.109464.peg.2553			Multidrug efflux pump EmrD (of MFS type)	0.997	0.997	bi (<->)	562.109463.con.0005	3498	394	fig|562.109463.peg.3498			Multidrug efflux pump EmrD (of MFS type)	0.992	0.997	bi (<->)	CANDYB010000001	30	394	fig|562.115499.peg.30			Multidrug efflux pump EmrD (of MFS type)
CP048107	30	57	fig|562.58133.peg.30					hypothetical protein	29698	29871	-
CP048107	31	29	fig|562.58133.peg.31	GWK05_00145	tisB	PLF_561_00023612	PGF_03738769	hypothetical protein	29951	30040	-																					bi (<->)	562.109463.con.0005	3499	29	fig|562.109463.peg.3499			hypothetical protein	0.966	0.966
CP048107	32	32	fig|562.58133.peg.32	GWK05_00150	ivbL			ilvB operon leader peptide IvbL	30605	30703	+																															bi (<->)	CANDYB010000001	33	32	fig|562.115499.peg.33			hypothetical protein
CP048107	33	562	fig|562.58133.peg.33	GWK05_00155	ilvB	PLF_561_00001593	PGF_00025090	Acetolactate synthase large subunit (EC 2.2.1.6)	30809	32497	+	bi (<->)	562.109465.con.0002	3490	562	fig|562.109465.peg.3490			Acetolactate synthase large subunit (EC 2.2.1.6)	0.988	0.998	bi (<->)	562.109464.con.0001	2551	562	fig|562.109464.peg.2551			Acetolactate synthase large subunit (EC 2.2.1.6)	0.988	0.998	bi (<->)	562.109463.con.0005	3501	562	fig|562.109463.peg.3501			Acetolactate synthase large subunit (EC 2.2.1.6)	0.986	0.998	bi (<->)	CANDYB010000001	34	562	fig|562.115499.peg.34			Acetolactate synthase large subunit (EC 2.2.1.6)
CP048107	34	96	fig|562.58133.peg.34	GWK05_00160	ilvN	PLF_561_00000125	PGF_00025215	Acetolactate synthase small subunit (EC 2.2.1.6)	32501	32791	+	bi (<->)	562.109465.con.0002	3489	96	fig|562.109465.peg.3489			Acetolactate synthase small subunit (EC 2.2.1.6)	1	0.99	bi (<->)	562.109464.con.0001	2550	96	fig|562.109464.peg.2550			Acetolactate synthase small subunit (EC 2.2.1.6)	1	0.99	bi (<->)	562.109463.con.0005	3502	96	fig|562.109463.peg.3502			Acetolactate synthase small subunit (EC 2.2.1.6)	1	0.99	bi (<->)	CANDYB010000001	35	96	fig|562.115499.peg.35			Acetolactate synthase small subunit (EC 2.2.1.6)
CP048107	35	427	fig|562.58133.peg.35	GWK05_00165		PLF_561_00005193	PGF_03018668	hypothetical protein	33054	34337	+
CP048107	36	479	fig|562.58133.peg.36	GWK05_00170		PLF_561_00005031	PGF_01643475	hypothetical protein	34616	36055	+
CP048107	37	196	fig|562.58133.peg.37	GWK05_00175	uhpA	PLF_561_00002939	PGF_10542937	Hexose-phosphate uptake two-component transcriptional response regulator UhpA	36217	36807	+	bi (<->)	562.109465.con.0002	3488	196	fig|562.109465.peg.3488			Hexose-phosphate uptake two-component transcriptional response regulator UhpA	1	0.995	bi (<->)	562.109464.con.0001	2549	196	fig|562.109464.peg.2549			Hexose-phosphate uptake two-component transcriptional response regulator UhpA	1	0.995	bi (<->)	562.109463.con.0005	3503	196	fig|562.109463.peg.3503			Hexose-phosphate uptake two-component transcriptional response regulator UhpA	1	0.995	bi (<->)	CANDYB010000001	36	196	fig|562.115499.peg.36			Hexose-phosphate uptake two-component transcriptional response regulator UhpA
CP048107	38	500	fig|562.58133.peg.38	GWK05_00180	uhpB	PLF_561_00001089	PGF_00050643	Hexose-phosphate uptake signal transduction histidine-protein kinase/phosphatase UhpB	36807	38309	+	bi (<->)	562.109465.con.0002	3487	500	fig|562.109465.peg.3487			Hexose-phosphate uptake signal transduction histidine-protein kinase/phosphatase UhpB	0.988	0.998	bi (<->)	562.109464.con.0001	2548	500	fig|562.109464.peg.2548			Hexose-phosphate uptake signal transduction histidine-protein kinase/phosphatase UhpB	0.988	0.998	bi (<->)	562.109463.con.0005	3504	500	fig|562.109463.peg.3504			Hexose-phosphate uptake signal transduction histidine-protein kinase/phosphatase UhpB	0.988	0.998	bi (<->)	CANDYB010000001	37	500	fig|562.115499.peg.37			Hexose-phosphate uptake signal transduction histidine-protein kinase/phosphatase UhpB
CP048107	39	439	fig|562.58133.peg.39	GWK05_00185	uhpC	PLF_561_00002639	PGF_10396871	Periplasmic space glucose-6-phosphate sensor protein UhpC	38319	39638	+	bi (<->)	562.109465.con.0002	3486	439	fig|562.109465.peg.3486			Periplasmic space glucose-6-phosphate sensor protein UhpC	0.995	0.998	bi (<->)	562.109464.con.0001	2547	439	fig|562.109464.peg.2547			Periplasmic space glucose-6-phosphate sensor protein UhpC	0.995	0.998	bi (<->)	562.109463.con.0005	3505	439	fig|562.109463.peg.3505			Periplasmic space glucose-6-phosphate sensor protein UhpC	0.993	0.998	bi (<->)	CANDYB010000001	38	439	fig|562.115499.peg.38			Periplasmic space glucose-6-phosphate sensor protein UhpC
CP048107	40	463	fig|562.58133.peg.40	GWK05_00190	uhpT	PLF_561_00002767	PGF_00011606	Hexose phosphate transport protein UhpT	39776	41167	+	bi (<->)	562.109465.con.0002	3485	463	fig|562.109465.peg.3485			Hexose phosphate transport protein UhpT	1	0.998	bi (<->)	562.109464.con.0001	2546	463	fig|562.109464.peg.2546			Hexose phosphate transport protein UhpT	1	0.998	bi (<->)	562.109463.con.0005	3506	463	fig|562.109463.peg.3506			Hexose phosphate transport protein UhpT	1	0.998	bi (<->)	CANDYB010000001	39	463	fig|562.115499.peg.39			Hexose phosphate transport protein UhpT
CP048107	41	588	fig|562.58133.peg.41	GWK05_00195	adeD	PLF_561_00000365	PGF_00068000	Adenine deaminase (EC 3.5.4.2)	41214	42980	-	bi (<->)	562.109465.con.0002	3484	588	fig|562.109465.peg.3484			Adenine deaminase (EC 3.5.4.2)	0.99	0.998	bi (<->)	562.109464.con.0001	2545	588	fig|562.109464.peg.2545			Adenine deaminase (EC 3.5.4.2)	0.99	0.998	bi (<->)	562.109463.con.0005	3507	588	fig|562.109463.peg.3507			Adenine deaminase (EC 3.5.4.2)	0.991	0.998	bi (<->)	CANDYB010000001	40	588	fig|562.115499.peg.40			Adenine deaminase (EC 3.5.4.2)
CP048107	42	470	fig|562.58133.peg.42	GWK05_00200		PLF_561_00000097	PGF_02940386	Adenine permease AdeQ	43077	44489	+	bi (<->)	562.109465.con.0002	3483	470	fig|562.109465.peg.3483			Adenine permease AdeQ	0.994	0.998	bi (<->)	562.109464.con.0001	2544	470	fig|562.109464.peg.2544			Adenine permease AdeQ	0.994	0.998	bi (<->)	562.109463.con.0005	3508	470	fig|562.109463.peg.3508			Adenine permease AdeQ	0.991	0.998	bi (<->)	CANDYB010000001	41	470	fig|562.115499.peg.41			Adenine permease AdeQ
CP048107	43	150	fig|562.58133.peg.43	GWK05_00205		PLF_561_00002254	PGF_00404401	Uncharacterized protein YicN	44542	44994	+	bi (<->)	562.109465.con.0002	3482	150	fig|562.109465.peg.3482			Uncharacterized protein YicN	0.987	0.993	bi (<->)	562.109464.con.0001	2543	150	fig|562.109464.peg.2543			Uncharacterized protein YicN	0.987	0.993	bi (<->)	562.109463.con.0005	3509	150	fig|562.109463.peg.3509			Uncharacterized protein YicN	0.987	0.993	bi (<->)	CANDYB010000001	42	150	fig|562.115499.peg.42			Uncharacterized protein YicN
CP048107	44	107	fig|562.58133.peg.44	GWK05_00210		PLF_561_00004813	PGF_10343446	Antitoxin to RelE-like translational repressor toxin	45110	45433	-
CP048107	45	92	fig|562.58133.peg.45			PLF_561_00004811	PGF_00047464	RelE-like translational repressor toxin	45446	45724	-
CP048107	46	410	fig|562.58133.peg.46	GWK05_00220	nepI	PLF_561_00000522	PGF_00045144	Purine ribonucleoside efflux pump NepI	45955	47187	+	bi (<->)	562.109465.con.0002	3481	451	fig|562.109465.peg.3481			Purine ribonucleoside efflux pump NepI	1	0.907	bi (<->)	562.109464.con.0001	2542	451	fig|562.109464.peg.2542			Purine ribonucleoside efflux pump NepI	1	0.907	bi (<->)	562.109463.con.0005	3510	451	fig|562.109463.peg.3510			Purine ribonucleoside efflux pump NepI	1	0.907	bi (<->)	CANDYB010000001	43	451	fig|562.115499.peg.43			Purine ribonucleoside efflux pump NepI
CP048107	47	3515	fig|562.58133.peg.47	GWK05_00225		PLF_561_00009253	PGF_00068034	adherence and invasion outermembrane protein (Inv,enhances Peyer's patches colonization)	47389	57936	+	uni (->)	562.109465.con.0001	1729	2675	fig|562.109465.peg.1729			Invasin	0.385	0.896	uni (->)	562.109464.con.0001	716	2367	fig|562.109464.peg.716			Invasin	0.408	0.861	uni (->)	562.109463.con.0001	108	2669	fig|562.109463.peg.108			Invasin	0.383	0.897
CP048107	48	565	fig|562.58133.peg.48	GWK05_00230	eilA		PGF_00281400	Invasion protein iagA	57988	59685	-											uni (->)	562.109464.con.0001	1575	458	fig|562.109464.peg.1575			Uncharacterized protein YgeH	0.325	0.972	uni (->)	562.109463.con.0003	2320	458	fig|562.109463.peg.2320			Uncharacterized protein YgeH	0.325	0.972	uni (->)	CANDYB010000001	1046	458	fig|562.115499.peg.1046			Uncharacterized protein YgeH
CP048107	49	449	fig|562.58133.peg.49	GWK05_00235		PLF_561_00006960	PGF_08225224	putative type III effector protein SipD	59888	61237	-
CP048107	50	383	fig|562.58133.peg.50	GWK05_00240		PLF_561_00010511	PGF_00249964	FIG00637902: hypothetical protein	61281	62432	-
CP048107	51	593	fig|562.58133.peg.51	GWK05_00245			PGF_06027922	putative type III cell invasion protein SipB	62445	64226	-
CP048107	52	165	fig|562.58133.peg.52	GWK05_00250		PLF_561_00006980	PGF_01650446	IPPI protein	64475	64972	-											uni (->)	562.109464.con.0001	1574	163	fig|562.109464.peg.1574			Uncharacterized protein YgeG	0.466	0.902	uni (->)	562.109463.con.0003	2319	163	fig|562.109463.peg.2319			Uncharacterized protein YgeG	0.473	0.902	uni (->)	CANDYB010000001	1047	163	fig|562.115499.peg.1047			Uncharacterized protein YgeG
CP048107	53	97	fig|562.58133.peg.53	GWK05_00255		PLF_561_00002748	PGF_00404568	HAD phosphatase YigL	65274	65567	-	bi (<->)	562.109465.con.0002	3480	97	fig|562.109465.peg.3480			HAD phosphatase YigL	0.876	0.99	bi (<->)	562.109464.con.0001	2541	97	fig|562.109464.peg.2541			HAD phosphatase YigL	0.876	0.99	bi (<->)	562.109463.con.0005	3511	97	fig|562.109463.peg.3511			HAD phosphatase YigL	0.876	0.99	bi (<->)	CANDYB010000001	44	97	fig|562.115499.peg.44			HAD phosphatase YigL
CP048107	54	272	fig|562.58133.peg.54	GWK05_00260	nlpA	PLF_561_00002925	PGF_02932507	Lipoprotein 28 (NlpA)	65776	66594	+	bi (<->)	562.109465.con.0002	3478	272	fig|562.109465.peg.3478			Lipoprotein 28 (NlpA)	0.989	0.996	bi (<->)	562.109464.con.0001	2540	272	fig|562.109464.peg.2540			Lipoprotein 28 (NlpA)	0.989	0.996	bi (<->)	562.109463.con.0005	3513	272	fig|562.109463.peg.3513			Lipoprotein 28 (NlpA)	0.993	0.996	bi (<->)	CANDYB010000001	46	272	fig|562.115499.peg.46			Lipoprotein 28 (NlpA)
CP048107	55	307	fig|562.58133.peg.55	GWK05_00265		PLF_561_00000607	PGF_01544778	Uncharacterized inner membrane transporter YicL	66598	67521	-	bi (<->)	562.109465.con.0002	3477	307	fig|562.109465.peg.3477			Uncharacterized inner membrane transporter YicL	0.99	0.997	bi (<->)	562.109464.con.0001	2539	307	fig|562.109464.peg.2539			Uncharacterized inner membrane transporter YicL	0.99	0.997	bi (<->)	562.109463.con.0005	3514	307	fig|562.109463.peg.3514			Uncharacterized inner membrane transporter YicL	0.99	0.997	bi (<->)	CANDYB010000001	47	307	fig|562.115499.peg.47			Uncharacterized inner membrane transporter YicL
CP048107	56	394	fig|562.58133.peg.56	GWK05_00270		PLF_561_00004124	PGF_02966538	Sugar efflux transporter C	67632	68816	-	bi (<->)	562.109465.con.0002	3476	394	fig|562.109465.peg.3476			Sugar efflux transporter C	0.99	0.997	bi (<->)	562.109464.con.0001	2538	394	fig|562.109464.peg.2538			Sugar efflux transporter C	0.99	0.997	bi (<->)	562.109463.con.0005	3515	394	fig|562.109463.peg.3515			Sugar efflux transporter C	0.992	0.997	bi (<->)	CANDYB010000001	48	394	fig|562.115499.peg.48			Sugar efflux transporter C
CP048107	57	91	fig|562.58133.peg.57			PLF_561_00028965	PGF_03145724	IS1 protein InsA	69215	69490	+	bi (<->)	562.109465.con.0004	4519	91	fig|562.109465.peg.4519			IS1 protein InsA	1	0.989	bi (<->)	562.109464.con.0001	795	91	fig|562.109464.peg.795			IS1 protein InsA	1	0.989	bi (<->)	562.109463.con.0009	4920	91	fig|562.109463.peg.4920			IS1 protein InsA	1	0.989	bi (<->)	CANDYB010000001	3625	91	fig|562.115499.peg.3625			IS1 protein InsA
CP048107	58	125	fig|562.58133.peg.58	GWK05_00275		PLF_561_00000001	PGF_06495825	IS1 protein InsB	69535	69912	+	uni (->)	562.109465.con.0001	822	125	fig|562.109465.peg.822			IS1 protein InsB	1	0.992	uni (->)	562.109464.con.0001	796	125	fig|562.109464.peg.796			IS1 protein InsB	1	0.992	uni (->)	562.109463.con.0001	589	167	fig|562.109463.peg.589			IS1 protein InsB	1	0.743	uni (->)	CANDYB010000001	3626	125	fig|562.115499.peg.3626			IS1 protein InsB
CP048107	59	48	fig|562.58133.peg.59	GWK05_00280		PLF_561_00004247	PGF_07381825	Uncharacterized protein RhuM	69977	70123	-	bi (<->)	562.109465.con.0002	3475	48	fig|562.109465.peg.3475			Uncharacterized protein RhuM	0.979	0.979	bi (<->)	562.109464.con.0001	2537	48	fig|562.109464.peg.2537			Uncharacterized protein RhuM	0.979	0.979	bi (<->)	562.109463.con.0005	3516	48	fig|562.109463.peg.3516			Uncharacterized protein RhuM	0.979	0.979	bi (<->)	CANDYB010000001	49	48	fig|562.115499.peg.49			Uncharacterized protein RhuM
CP048107	60	280	fig|562.58133.peg.60	GWK05_00285		PLF_561_00000031	PGF_00067424	Z1226 protein	70391	71233	-											bi (<->)	562.109464.con.0002	3005	280	fig|562.109464.peg.3005			Z1226 protein	0.953	0.989	bi (<->)	562.109463.con.0005	3517	280	fig|562.109463.peg.3517			Z1226 protein	0.936	0.996	bi (<->)	CANDYB010000001	50	280	fig|562.115499.peg.50			Z1226 protein
CP048107	61	65	fig|562.58133.peg.61	GWK05_00290			PGF_08225224	hypothetical protein	71330	71527	-											uni (->)	562.109464.con.0002	3006	65	fig|562.109464.peg.3006			hypothetical protein	0.908	0.985	uni (->)	562.109463.con.0004	3101	65	fig|562.109463.peg.3101			hypothetical protein	0.938	0.985	uni (->)	CANDYB010000001	51	65	fig|562.115499.peg.51			hypothetical protein
CP048107	62	162	fig|562.58133.peg.62	GWK05_00295		PLF_561_00078733	PGF_08225224	hypothetical protein	71545	72033	-	uni (->)	562.109465.con.0001	1828	67	fig|562.109465.peg.1828			hypothetical protein	0.766	0.896	bi (<->)	562.109464.con.0002	3007	163	fig|562.109464.peg.3007			hypothetical protein	0.92	0.988	uni (->)	562.109463.con.0004	3100	162	fig|562.109463.peg.3100			hypothetical protein	0.938	0.994	bi (<->)	CANDYB010000001	52	162	fig|562.115499.peg.52			hypothetical protein
CP048107	63	125	fig|562.58133.peg.63	GWK05_00300		PLF_561_00000013	PGF_00067296	YeeV toxin protein	72030	72407	-	bi (<->)	562.109465.con.0001	1827	125	fig|562.109465.peg.1827			YeeV toxin protein	0.928	0.992	bi (<->)	562.109464.con.0001	759	125	fig|562.109464.peg.759			YeeV toxin protein	0.936	0.992	bi (<->)	562.109463.con.0004	3099	125	fig|562.109463.peg.3099			YeeV toxin protein	0.976	0.992	bi (<->)	CANDYB010000001	53	125	fig|562.115499.peg.53			YeeV toxin protein
CP048107	64	124	fig|562.58133.peg.64	GWK05_00305		PLF_561_00000010	PGF_00067294	YeeU protein (antitoxin to YeeV)	72454	72828	-	uni (->)	562.109465.con.0001	6	100	fig|562.109465.peg.6			YfjZ protein (antitoxin to YpjF)	0.691	0.96	uni (->)	562.109464.con.0002	3009	124	fig|562.109464.peg.3009			YeeU protein (antitoxin to YeeV)	0.895	0.992	uni (->)	562.109463.con.0004	3098	122	fig|562.109463.peg.3098			YeeU protein (antitoxin to YeeV)	0.932	0.951	uni (->)	CANDYB010000001	54	122	fig|562.115499.peg.54			YeeU protein (antitoxin to YeeV)
CP048107	65	73	fig|562.58133.peg.65	GWK05_00310		PLF_561_00000018	PGF_00065498	Uncharacterized protein YeeT	72908	73129	-	uni (->)	562.109465.con.0001	1824	73	fig|562.109465.peg.1824			Uncharacterized protein YeeT	0.945	0.986	uni (->)	562.109464.con.0002	3011	73	fig|562.109464.peg.3011			Uncharacterized protein YeeT	0.945	0.986	bi (<->)	562.109463.con.0004	3097	73	fig|562.109463.peg.3097			Uncharacterized protein YeeT	0.986	0.986	uni (->)	CANDYB010000001	55	73	fig|562.115499.peg.55			Uncharacterized protein YeeT
CP048107	66	158	fig|562.58133.peg.66	GWK05_00315		PLF_561_00000028	PGF_00064380	UPF0758 protein YeeS	73192	73668	-	uni (->)	562.109465.con.0001	3	158	fig|562.109465.peg.3			UPF0758 protein YeeS	0.994	0.994	uni (->)	562.109464.con.0002	3854	158	fig|562.109464.peg.3854			UPF0758 protein YeeS	0.994	0.994	uni (->)	562.109463.con.0005	3522	158	fig|562.109463.peg.3522			UPF0758 protein YeeS	0.987	0.994	uni (->)	CANDYB010000001	56	158	fig|562.115499.peg.56			UPF0758 protein YeeS
CP048107	67	159	fig|562.58133.peg.67	GWK05_00320		PLF_561_00000021	PGF_00060250	Antirestriction protein klcA	73684	74163	-	uni (->)	562.109465.con.0001	2	157	fig|562.109465.peg.2			Antirestriction protein klcA	0.912	0.994	bi (<->)	562.109464.con.0001	1784	159	fig|562.109464.peg.1784			Antirestriction protein klcA	0.925	0.994	uni (->)	562.109463.con.0005	3523	161	fig|562.109463.peg.3523			Antirestriction protein klcA	0.871	0.957	bi (<->)	CANDYB010000001	840	159	fig|562.115499.peg.840			Antirestriction protein klcA
CP048107	68	272	fig|562.58133.peg.68	GWK05_00325		PLF_561_00000015	PGF_00064344	UPF0380 proteins YafZ and homologs	74245	75063	-	uni (->)	562.109465.con.0001	1821	272	fig|562.109465.peg.1821			UPF0380 proteins YafZ and homologs	0.971	0.996	uni (->)	562.109464.con.0002	3856	273	fig|562.109464.peg.3856			UPF0380 proteins YafZ and homologs	0.967	0.996	uni (->)	562.109463.con.0001	89	272	fig|562.109463.peg.89			UPF0380 proteins YafZ and homologs	0.956	0.996	uni (->)	CANDYB010000001	1920	272	fig|562.115499.peg.1920			UPF0380 proteins YafZ and homologs
CP048107	69	77	fig|562.58133.peg.69	GWK05_00330		PLF_561_00004135	PGF_00064362	UPF0401 protein YkfF	75162	75395	-	bi (<->)	562.109465.con.0015	4890	70	fig|562.109465.peg.4890			Putative cytoplasmic protein	0.73	0.886	bi (<->)	562.109464.con.0001	1781	77	fig|562.109464.peg.1781			Putative cytoplasmic protein	0.922	0.987	bi (<->)	562.109463.con.0005	3525	77	fig|562.109463.peg.3525			UPF0401 protein YkfF	1	0.987	bi (<->)	CANDYB010000001	843	77	fig|562.115499.peg.843			Putative cytoplasmic protein
CP048107	70	260	fig|562.58133.peg.70	GWK05_00335		PLF_561_00004751	PGF_08225224	hypothetical protein	75401	76183	-											bi (<->)	562.109464.con.0001	1780	225	fig|562.109464.peg.1780			hypothetical protein	0.996	0.996	bi (<->)	562.109463.con.0004	3092	260	fig|562.109463.peg.3092			hypothetical protein	1	0.996	bi (<->)	CANDYB010000001	844	225	fig|562.115499.peg.844			hypothetical protein
CP048107	71	226	fig|562.58133.peg.71	GWK05_00340		PLF_561_00010376	PGF_08548202	Transcriptional regulator, YafY family	76226	76906	-											bi (<->)	562.109464.con.0001	1779	226	fig|562.109464.peg.1779			Transcriptional regulator, YafY family	0.996	0.996	bi (<->)	562.109463.con.0005	3527	226	fig|562.109463.peg.3527			Transcriptional regulator, YafY family	1	0.996	bi (<->)	CANDYB010000001	845	226	fig|562.115499.peg.845			Transcriptional regulator, YafY family
CP048107	72	51	fig|562.58133.peg.72			PLF_561_00004752	PGF_01641325	FIG00638087: hypothetical protein	76935	77090	-											uni (->)	562.109464.con.0001	1778	51	fig|562.109464.peg.1778			FIG00638087: hypothetical protein	0.824	0.98	uni (->)	562.109463.con.0005	3528	51	fig|562.109463.peg.3528			hypothetical protein	0.882	0.98
CP048107	73	294	fig|562.58133.peg.73	GWK05_00345		PLF_561_00004596	PGF_00025450	NgrB	77109	77993	-	uni (->)	562.109465.con.0001	1811	205	fig|562.109465.peg.1811			Uncharacterized protein YeeP	0.348	0.99	uni (->)	562.109464.con.0001	1777	294	fig|562.109464.peg.1777			NgrB	0.946	0.997	bi (<->)	562.109463.con.0004	3089	294	fig|562.109463.peg.3089			NgrB	0.946	0.997	uni (->)	CANDYB010000001	846	294	fig|562.115499.peg.846			NgrB
CP048107	74	376	fig|562.58133.peg.74	GWK05_00350		PLF_561_00014199	PGF_08225224	FIG00642152: hypothetical protein	78178	79308	+																					bi (<->)	562.109463.con.0005	3530	376	fig|562.109463.peg.3530			hypothetical protein	0.965	0.997
CP048107	75	243	fig|562.58133.peg.75	GWK05_00355			PGF_09399496	hypothetical protein	80814	81545	+	uni (->)	562.109465.con.0001	1803	189	fig|562.109465.peg.1803			Intergenic-region protein	0.396	0.974	bi (<->)	562.109464.con.0001	1774	243	fig|562.109464.peg.1774			Intergenic-region protein	0.93	0.996	uni (->)	562.109463.con.0004	3084	243	fig|562.109463.peg.3084			hypothetical protein	0.877	0.996	bi (<->)	CANDYB010000001	849	243	fig|562.115499.peg.849			Intergenic-region protein
CP048107	76	37	fig|562.58133.peg.76					FIG00641266: hypothetical protein	81542	81655	+
CP048107	77	290	fig|562.58133.peg.77	GWK05_00360			PGF_08225224	FIG00643352: hypothetical protein	81873	82745	+
CP048107	78	216	fig|562.58133.peg.78	GWK05_00365		PLF_561_00003802	PGF_01000105	Mobile element protein	82814	83464	+	bi (<->)	562.109465.con.0004	4522	215	fig|562.109465.peg.4522			Mobile element protein	0.585	0.967	bi (<->)	562.109464.con.0001	765	134	fig|562.109464.peg.765			Mobile element protein	0.449	0.866	bi (<->)	562.109463.con.0013	5197	129	fig|562.109463.peg.5197			Mobile element protein	0.415	0.845	bi (<->)	CANDYB010000001	4821	134	fig|562.115499.peg.4821			Mobile element protein
CP048107	79	118	fig|562.58133.peg.79			PLF_561_00004014	PGF_01000105	Mobile element protein	83464	83820	+	bi (<->)	562.109465.con.0004	4521	115	fig|562.109465.peg.4521			Mobile element protein	0.973	0.635	bi (<->)	562.109464.con.0002	3050	96	fig|562.109464.peg.3050			Mobile element protein	0.757	0.76	bi (<->)	562.109463.con.0008	4825	115	fig|562.109463.peg.4825			Mobile element protein	0.757	0.635	bi (<->)	CANDYB010000001	4822	115	fig|562.115499.peg.4822			hypothetical protein
CP048107	80	523	fig|562.58133.peg.80	GWK05_00375		PLF_561_00000060	PGF_01000105	Mobile element protein	83830	85401	+	bi (<->)	562.109465.con.0004	4520	523	fig|562.109465.peg.4520			Mobile element protein	0.979	0.998	bi (<->)	562.109464.con.0001	2596	511	fig|562.109464.peg.2596			Mobile element protein	0.592	0.984	bi (<->)	562.109463.con.0008	4826	537	fig|562.109463.peg.4826			Mobile element protein	0.504	0.981	bi (<->)	CANDYB010000001	4612	511	fig|562.115499.peg.4612			Mobile element protein
CP048107	81	87	fig|562.58133.peg.81			PLF_561_00015540	PGF_09978608	Transposase	85477	85740	+
CP048107	82	72	fig|562.58133.peg.82	GWK05_00380			PGF_09978608	Transposase	85851	86069	+
CP048107	83	97	fig|562.58133.peg.83			PLF_561_00000012	PGF_00584095	Transposase InsD for insertion element IS2	86397	86690	-
CP048107	84	59	fig|562.58133.peg.84			PLF_561_00000029	PGF_00061496	Transposase InsC for insertion element IS2	86813	86992	-	uni (->)	562.109465.con.0005	4733	121	fig|562.109465.peg.4733			Transposase InsC for insertion element IS2	0.804	0.372	uni (->)	562.109464.con.0001	1762	96	fig|562.109464.peg.1762			Transposase InsC for insertion element IS2	0.804	0.469	uni (->)	562.109463.con.0010	5005	121	fig|562.109463.peg.5005			Transposase InsC for insertion element IS2	0.804	0.372	uni (->)	CANDYB010000001	859	96	fig|562.115499.peg.859			Transposase InsC for insertion element IS2
CP048107	85	146	fig|562.58133.peg.85	GWK05_00390		PLF_561_00058336	PGF_02957561	Mobile element protein	87213	87653	+	uni (->)	562.109465.con.0006	4785	151	fig|562.109465.peg.4785			hypothetical protein	0.312	0.967											bi (<->)	562.109463.con.0005	3538	144	fig|562.109463.peg.3538			hypothetical protein	0.603	0.993
CP048107	86	224	fig|562.58133.peg.86			PLF_561_00004493	PGF_09711087	Transposase	88036	88710	-											uni (->)	562.109464.con.0002	3898	173	fig|562.109464.peg.3898			Mobile element protein	0.339	0.971	uni (->)	562.109463.con.0002	1216	109	fig|562.109463.peg.1216			Mobile element protein	0.353	0.927	uni (->)	CANDYB010000001	3754	163	fig|562.115499.peg.3754			Mobile element protein
CP048107	87	188	fig|562.58133.peg.87	GWK05_00405		PLF_561_00005038	PGF_08225224	hypothetical protein	89875	90441	+	uni (->)	562.109465.con.0005	4745	187	fig|562.109465.peg.4745			hypothetical protein	0.309	0.952	uni (->)	562.109464.con.0001	1766	188	fig|562.109464.peg.1766			hypothetical protein	0.968	0.995	uni (->)	562.109463.con.0004	3069	188	fig|562.109463.peg.3069			hypothetical protein	0.941	0.995	uni (->)	CANDYB010000001	855	188	fig|562.115499.peg.855			hypothetical protein
CP048107	88	191	fig|562.58133.peg.88	GWK05_00410		PLF_561_00004590	PGF_07660514	hypothetical protein	90688	91263	+											bi (<->)	562.109464.con.0001	1765	191	fig|562.109464.peg.1765			hypothetical protein	0.958	0.995	bi (<->)	562.109463.con.0004	3068	191	fig|562.109463.peg.3068			hypothetical protein	0.958	0.995	bi (<->)	CANDYB010000001	856	191	fig|562.115499.peg.856			hypothetical protein
CP048107	89	77	fig|562.58133.peg.89	GWK05_00415			PGF_08225224	hypothetical protein	91332	91565	+	uni (->)	562.109465.con.0001	1806	68	fig|562.109465.peg.1806			hypothetical protein	0.678	0.853	bi (<->)	562.109464.con.0001	1764	77	fig|562.109464.peg.1764			hypothetical protein	1	0.987	bi (<->)	562.109463.con.0005	3534	77	fig|562.109463.peg.3534			hypothetical protein	1	0.987	bi (<->)	CANDYB010000001	857	77	fig|562.115499.peg.857			hypothetical protein
CP048107	90	47	fig|562.58133.peg.90			PLF_561_00006527	PGF_01651218	FIG00641314: hypothetical protein	91603	91746	+																					bi (<->)	562.109463.con.0004	3066	52	fig|562.109463.peg.3066			hypothetical protein	0.894	0.885
CP048107	91	170	fig|562.58133.peg.91	GWK05_00420		PLF_561_00004053	PGF_10355577	hypothetical protein	91834	92346	+											bi (<->)	562.109464.con.0002	3077	169	fig|562.109464.peg.3077			hypothetical protein	0.771	0.994	uni (->)	562.109463.con.0004	3065	182	fig|562.109463.peg.3065			hypothetical protein	0.842	0.934
CP048107	92	207	fig|562.58133.peg.92	GWK05_00425		PLF_561_00003484	PGF_08225224	hypothetical protein	92435	93058	+											bi (<->)	562.109464.con.0002	3076	207	fig|562.109464.peg.3076			hypothetical protein	0.957	0.995	bi (<->)	562.109463.con.0008	4792	207	fig|562.109463.peg.4792			hypothetical protein	0.667	0.995	uni (->)	CANDYB010000001	82	144	fig|562.115499.peg.82			hypothetical protein
CP048107	93	50	fig|562.58133.peg.93					hypothetical protein	93079	93231	+
CP048107	94	119	fig|562.58133.peg.94			PLF_561_00007569	PGF_01000105	Mobile element protein	93386	93745	-	uni (->)	562.109465.con.0006	4830	288	fig|562.109465.peg.4830			Transposase InsF for insertion sequence IS3 @ Mobile element protein	0.289	0.306	uni (->)	562.109464.con.0002	3107	288	fig|562.109464.peg.3107			Transposase InsF for insertion sequence IS3 @ Mobile element protein	0.289	0.306	uni (->)	562.109463.con.0005	3542	288	fig|562.109463.peg.3542			Transposase InsF for insertion sequence IS3 @ Mobile element protein	0.289	0.306	uni (->)	CANDYB010000001	2555	288	fig|562.115499.peg.2555			Transposase InsF for insertion sequence IS3 @ Mobile element protein
CP048107	95	41	fig|562.58133.peg.95			PLF_561_00015288	PGF_00271483	Transposase	93837	93962	-
CP048107	96	115	fig|562.58133.peg.96			PLF_561_00011446	PGF_08225224	hypothetical protein	94436	94783	-
CP048107	97	66	fig|562.58133.peg.97	GWK05_00435		PLF_561_00032216	PGF_10371312	hypothetical protein	94892	95092	+
CP048107	98	128	fig|562.58133.peg.98	GWK05_00440		PLF_561_00025928	PGF_00083919	hypothetical protein	95182	95568	+											bi (<->)	562.109464.con.0004	4794	179	fig|562.109464.peg.4794			Aspartyl-tRNA(Asn) amidotransferase subunit C (EC 6.3.5.6) @ Glutamyl-tRNA(Gln) amidotransferase subunit C (EC 6.3.5.7)	0.263	0.654
CP048107	99	344	fig|562.58133.peg.99	GWK05_00445		PLF_561_00006122	PGF_03298367	Uncharacterized protein clustered with Type I restriction-modification system	95626	96660	-
CP048107	100	279	fig|562.58133.peg.100	GWK05_00450		PLF_561_00017637	PGF_08225224	hypothetical protein	96696	97535	-
CP048107	101	184	fig|562.58133.peg.101	GWK05_00455		PLF_561_00012964	PGF_09175174	hypothetical protein	97538	98092	-
CP048107	102	1078	fig|562.58133.peg.102	GWK05_00460		PLF_561_00017551	PGF_00414310	Type I restriction-modification system, restriction subunit R (EC 3.1.21.3)	98092	101328	-	uni (->)	562.109465.con.0001	1650	1094	fig|562.109465.peg.1650			Type I restriction-modification system, restriction subunit R (EC 3.1.21.3)	0.227	0.407	uni (->)	562.109464.con.0002	3024	1038	fig|562.109464.peg.3024			Type I restriction-modification system, restriction subunit R (EC 3.1.21.3)	0.201	0.546
CP048107	103	428	fig|562.58133.peg.103	GWK05_00465		PLF_561_00017552	PGF_04563108	Type I restriction-modification system, specificity subunit S	101328	102614	-																					bi (<->)	562.109463.con.0005	3553	388	fig|562.109463.peg.3553			Type I restriction-modification system, specificity subunit S	0.263	0.729	bi (<->)	CANDYB010000001	1949	521	fig|562.115499.peg.1949			hypothetical protein
CP048107	104	659	fig|562.58133.peg.104	GWK05_00470		PLF_561_00017141	PGF_03084064	Type I restriction-modification system, DNA-methyltransferase subunit M (EC 2.1.1.72)	102614	104593	-	uni (->)	562.109465.con.0005	4774	518	fig|562.109465.peg.4774			Type I restriction-modification system, DNA-methyltransferase subunit M (EC 2.1.1.72)	0.244	0.842	uni (->)	562.109464.con.0002	3022	518	fig|562.109464.peg.3022			Type I restriction-modification system, DNA-methyltransferase subunit M (EC 2.1.1.72)	0.242	0.849											uni (->)	CANDYB010000001	1948	557	fig|562.115499.peg.1948			Type I restriction-modification system, DNA-methyltransferase subunit M (EC 2.1.1.72)
CP048107	105	165	fig|562.58133.peg.105	GWK05_00475		PLF_561_00018717	PGF_08225224	COG3077: DNA-damage-inducible protein J	104659	105156	-
CP048107	107	167	fig|562.58133.peg.107	GWK05_00485		PLF_561_00000001	PGF_06495825	IS1 protein InsB	105623	106126	+	bi (<->)	562.109465.con.0005	4761	167	fig|562.109465.peg.4761			IS1 protein InsB	0.94	0.994	bi (<->)	562.109464.con.0001	1953	167	fig|562.109464.peg.1953			IS1 protein InsB	0.922	0.994	bi (<->)	562.109463.con.0001	589	167	fig|562.109463.peg.589			IS1 protein InsB	0.94	0.994	bi (<->)	CANDYB010000001	1943	167	fig|562.115499.peg.1943			IS1 protein InsB
CP048107	108	207	fig|562.58133.peg.108	GWK05_00490		PLF_561_00003484	PGF_08225224	hypothetical protein	106353	106976	-											uni (->)	562.109464.con.0002	3076	207	fig|562.109464.peg.3076			hypothetical protein	0.942	0.995	uni (->)	562.109463.con.0008	4792	207	fig|562.109463.peg.4792			hypothetical protein	0.623	0.995	bi (<->)	CANDYB010000001	82	144	fig|562.115499.peg.82			hypothetical protein
CP048107	109	295	fig|562.58133.peg.109	GWK05_00495		PLF_561_00193466	PGF_00839140	Transposase InsO for insertion sequence element IS911	107159	108046	-	uni (->)	562.109465.con.0002	3016	295	fig|562.109465.peg.3016			Mobile element protein	0.973	0.997	bi (<->)	562.109464.con.0002	3038	148	fig|562.109464.peg.3038			Mobile element protein	0.953	0.993	uni (->)	562.109463.con.0002	1199	379	fig|562.109463.peg.1199			Insertion element IS600 (Shigella sonnei) transposase	0.346	0.739	uni (->)	CANDYB010000001	3771	295	fig|562.115499.peg.3771			Mobile element protein
CP048107	110	113	fig|562.58133.peg.110			PLF_561_00060242	PGF_00061644	Insertion element IS401 (Burkholderia multivorans) transposase	108030	108371	-	uni (->)	562.109465.con.0003	4365	108	fig|562.109465.peg.4365			Insertion element IS401 (Burkholderia multivorans) transposase	0.954	0.991	uni (->)	562.109464.con.0001	2079	108	fig|562.109464.peg.2079			Insertion element IS401 (Burkholderia multivorans) transposase	0.954	0.991											uni (->)	CANDYB010000001	3770	108	fig|562.115499.peg.3770			Insertion element IS401 (Burkholderia multivorans) transposase
CP048107	111	41	fig|562.58133.peg.111	GWK05_00500		PLF_561_00011472		hypothetical protein	108657	108782	-
CP048107	112	372	fig|562.58133.peg.112	GWK05_00505		PLF_561_00006696	PGF_01264994	Uncharacterized oxidoreductase YjhC	108825	109943	-	uni (->)	562.109465.con.0001	1106	351	fig|562.109465.peg.1106			Putative oxidoreductase YcjS (EC 1.-.-.-), NADH-binding	0.271	0.544	uni (->)	562.109464.con.0001	97	351	fig|562.109464.peg.97			Putative oxidoreductase YcjS (EC 1.-.-.-), NADH-binding	0.271	0.544	uni (->)	562.109463.con.0001	862	351	fig|562.109463.peg.862			Putative oxidoreductase YcjS (EC 1.-.-.-), NADH-binding	0.271	0.544	uni (->)	CANDYB010000001	2614	351	fig|562.115499.peg.2614			Putative oxidoreductase YcjS (EC 1.-.-.-), NADH-binding
CP048107	113	405	fig|562.58133.peg.113	GWK05_00510		PLF_561_00012159	PGF_01630730	Putative metabolite transport protein YjhB	109955	111172	-	uni (->)	562.109465.con.0002	3022	496	fig|562.109465.peg.3022			Sialic acid transporter (permease) NanT	0.35	0.907	uni (->)	562.109464.con.0001	2084	496	fig|562.109464.peg.2084			Sialic acid transporter (permease) NanT	0.35	0.907	uni (->)	562.109463.con.0003	2717	496	fig|562.109463.peg.2717			Sialic acid transporter (permease) NanT	0.35	0.907	uni (->)	CANDYB010000001	548	496	fig|562.115499.peg.548			Sialic acid transporter (permease) NanT
CP048107	114	48	fig|562.58133.peg.114			PLF_561_00006959	PGF_00241849	hypothetical protein	111341	111487	+
CP048107	115	47	fig|562.58133.peg.115			PLF_561_00006316	PGF_00282452	hypothetical protein	111717	111860	-
CP048107	117	371	fig|562.58133.peg.117	GWK05_00520		PLF_561_00003968	PGF_00247946	Putative phosphoethanolamine transferase YjgX	113001	114116	+	uni (->)	562.109465.con.0001	531	527	fig|562.109465.peg.531			Phosphoethanolamine transferase OpgE	0.315	0.74	uni (->)	562.109464.con.0001	1717	499	fig|562.109464.peg.1717			Putative phosphoethanolamine transferase YjgX	0.891	0.733	uni (->)	562.109463.con.0004	3046	499	fig|562.109463.peg.3046			Putative phosphoethanolamine transferase YjgX	0.905	0.733	uni (->)	CANDYB010000001	904	499	fig|562.115499.peg.904			Putative phosphoethanolamine transferase YjgX
CP048107	118	56	fig|562.58133.peg.118	GWK05_00525		PLF_561_00028974	PGF_07214360	Integrase	114517	114687	-
CP048107	119	248	fig|562.58133.peg.119	GWK05_00530			PGF_00275557	hypothetical protein	114925	115671	+											uni (->)	562.109464.con.0001	1718	246	fig|562.109464.peg.1718			hypothetical protein	0.681	0.996	uni (->)	562.109463.con.0004	3047	246	fig|562.109463.peg.3047			hypothetical protein	0.677	0.996	uni (->)	CANDYB010000001	903	246	fig|562.115499.peg.903			hypothetical protein
CP048107	120	500	fig|562.58133.peg.120	GWK05_00535		PLF_561_00003968	PGF_00247946	Putative phosphoethanolamine transferase YjgX	115846	117348	+	uni (->)	562.109465.con.0001	531	527	fig|562.109465.peg.531			Phosphoethanolamine transferase OpgE	0.308	0.92	uni (->)	562.109464.con.0001	1717	499	fig|562.109464.peg.1717			Putative phosphoethanolamine transferase YjgX	0.929	0.992	uni (->)	562.109463.con.0004	3046	499	fig|562.109463.peg.3046			Putative phosphoethanolamine transferase YjgX	0.974	0.992	uni (->)	CANDYB010000001	904	499	fig|562.115499.peg.904			Putative phosphoethanolamine transferase YjgX
CP048107	121	347	fig|562.58133.peg.121	GWK05_00540		PLF_561_00004412	PGF_00051533	ShiA homolog	117707	118750	-																					bi (<->)	562.109463.con.0005	3565	347	fig|562.109463.peg.3565			ShiA homolog	0.968	0.997
CP048107	122	44	fig|562.58133.peg.122			PLF_561_00075998	PGF_10500115	hypothetical protein	118841	118975	+
CP048107	123	37	fig|562.58133.peg.123			PLF_561_00009837	PGF_00088061	hypothetical protein	119046	119159	+
CP048107	124	396	fig|562.58133.peg.124	GWK05_00545		PLF_561_00004566	PGF_01615525	Phage integrase	119184	120374	-	bi (<->)	562.109465.con.0004	4577	247	fig|562.109465.peg.4577			Phage integrase	0.652	0.996	bi (<->)	562.109464.con.0002	3904	402	fig|562.109464.peg.3904			Integrase	0.626	0.963	bi (<->)	562.109463.con.0005	3566	394	fig|562.109463.peg.3566			Phage integrase	0.964	0.997	bi (<->)	CANDYB010000001	93	393	fig|562.115499.peg.93			Phage integrase
CP048107	125	460	fig|562.58133.peg.125	GWK05_00555		PLF_561_00000975	PGF_00037786	Proposed xyloside/Na+ symporter YicJ	121061	122443	+	bi (<->)	562.109465.con.0002	3474	460	fig|562.109465.peg.3474			Proposed xyloside/Na+ symporter YicJ	0.998	0.998	bi (<->)	562.109464.con.0001	2536	460	fig|562.109464.peg.2536			Proposed xyloside/Na+ symporter YicJ	0.998	0.998	bi (<->)	562.109463.con.0005	3567	460	fig|562.109463.peg.3567			Proposed xyloside/Na+ symporter YicJ	0.998	0.998	bi (<->)	CANDYB010000001	94	460	fig|562.115499.peg.94			Proposed xyloside/Na+ symporter YicJ
CP048107	126	772	fig|562.58133.peg.126	GWK05_00560	yicI	PLF_561_00000180	PGF_00068225	alpha-xylosidase (EC 3.2.1.177)	122453	124771	+	bi (<->)	562.109465.con.0002	3473	772	fig|562.109465.peg.3473			alpha-xylosidase (EC 3.2.1.177)	0.981	0.999	bi (<->)	562.109464.con.0001	2535	772	fig|562.109464.peg.2535			alpha-xylosidase (EC 3.2.1.177)	0.981	0.999	bi (<->)	562.109463.con.0005	3568	772	fig|562.109463.peg.3568			alpha-xylosidase (EC 3.2.1.177)	0.979	0.999	bi (<->)	CANDYB010000001	95	772	fig|562.115499.peg.95			alpha-xylosidase (EC 3.2.1.177)
CP048107	127	517	fig|562.58133.peg.127	GWK05_00565		PLF_561_00004984	PGF_02750550	Transcription antiterminator, BglG family	125066	126619	+
CP048107	128	156	fig|562.58133.peg.128	GWK05_00570		PLF_561_00005001	PGF_00650193	PTS system, IIA component	126646	127116	+
CP048107	129	104	fig|562.58133.peg.129	GWK05_00575		PLF_561_00004997	PGF_00643512	PTS system, IIB component	127134	127448	+	uni (->)	562.109465.con.0002	3766	106	fig|562.109465.peg.3766			PTS system, fructose-like IIB component FrwB	0.505	0.943	uni (->)	562.109464.con.0005	4819	106	fig|562.109464.peg.4819			PTS system, fructose-like IIB component FrwB	0.505	0.943	uni (->)	562.109463.con.0007	4593	106	fig|562.109463.peg.4593			PTS system, fructose-like IIB component FrwB	0.505	0.943	uni (->)	CANDYB010000001	4565	106	fig|562.115499.peg.4565			PTS system, fructose-like IIB component FrwB
CP048107	130	363	fig|562.58133.peg.130	GWK05_00580		PLF_561_00004978	PGF_02770427	PTS system, IIC component	127473	128564	+	uni (->)	562.109465.con.0001	2035	563	fig|562.109465.peg.2035			PTS system, inactive IIB catalytic domain / PTS system, fructose-specific IIB component (EC 2.7.1.202) / PTS system, fructose-specific IIC component	0.433	0.579	uni (->)	562.109464.con.0001	927	563	fig|562.109464.peg.927			PTS system, inactive IIB catalytic domain / PTS system, fructose-specific IIB component (EC 2.7.1.202) / PTS system, fructose-specific IIC component	0.433	0.579	uni (->)	562.109463.con.0006	4067	563	fig|562.109463.peg.4067			PTS system, inactive IIB catalytic domain / PTS system, fructose-specific IIB component (EC 2.7.1.202) / PTS system, fructose-specific IIC component	0.433	0.579	uni (->)	CANDYB010000001	1753	563	fig|562.115499.peg.1753			PTS system, inactive IIB catalytic domain / PTS system, fructose-specific IIB component (EC 2.7.1.202) / PTS system, fructose-specific IIC component
CP048107	131	283	fig|562.58133.peg.131	GWK05_00585		PLF_561_00004982	PGF_00006396	Fructose-bisphosphate aldolase class II (EC 4.1.2.13) homolog	128576	129427	+	uni (->)	562.109465.con.0002	2938	286	fig|562.109465.peg.2938			D-tagatose-1,6-bisphosphate aldolase subunit KbaY (EC 4.1.2.40)	0.375	0.797	uni (->)	562.109464.con.0001	851	284	fig|562.109464.peg.851			Tagatose-1,6-bisphosphate aldolase GatY (EC 4.1.2.40)	0.346	0.975	uni (->)	562.109463.con.0003	2631	286	fig|562.109463.peg.2631			D-tagatose-1,6-bisphosphate aldolase subunit KbaY (EC 4.1.2.40)	0.375	0.797	uni (->)	CANDYB010000001	641	286	fig|562.115499.peg.641			D-tagatose-1,6-bisphosphate aldolase subunit KbaY (EC 4.1.2.40)
CP048107	132	286	fig|562.58133.peg.132	GWK05_00590		PLF_561_00005000	PGF_00006396	Fructose-bisphosphate aldolase class II (EC 4.1.2.13) homolog	129508	130368	+	uni (->)	562.109465.con.0002	2938	286	fig|562.109465.peg.2938			D-tagatose-1,6-bisphosphate aldolase subunit KbaY (EC 4.1.2.40)	0.344	0.986	uni (->)	562.109464.con.0001	1989	286	fig|562.109464.peg.1989			D-tagatose-1,6-bisphosphate aldolase subunit KbaY (EC 4.1.2.40)	0.344	0.986	uni (->)	562.109463.con.0003	2631	286	fig|562.109463.peg.2631			D-tagatose-1,6-bisphosphate aldolase subunit KbaY (EC 4.1.2.40)	0.344	0.986	uni (->)	CANDYB010000001	641	286	fig|562.115499.peg.641			D-tagatose-1,6-bisphosphate aldolase subunit KbaY (EC 4.1.2.40)
CP048107	133	310	fig|562.58133.peg.133	GWK05_00595		PLF_561_00005003	PGF_08167695	ROK family sugar kinase or transcriptional regulator	130416	131348	+	uni (->)	562.109465.con.0001	118	302	fig|562.109465.peg.118			Cryptic sugar kinase Mak	0.411	0.977	uni (->)	562.109464.con.0002	3736	302	fig|562.109464.peg.3736			Cryptic sugar kinase Mak	0.411	0.977	uni (->)	562.109463.con.0002	1886	302	fig|562.109463.peg.1886			Cryptic sugar kinase Mak	0.411	0.977	uni (->)	CANDYB010000001	3596	302	fig|562.115499.peg.3596			Cryptic sugar kinase Mak
CP048107	134	226	fig|562.58133.peg.134	GWK05_00600		PLF_561_00004998	PGF_10491425	protein of unknown function DUF1498	131329	132009	+
CP048107	135	566	fig|562.58133.peg.135	GWK05_00605		PLF_561_00000806	PGF_03931564	Uncharacterized protein YicH	132062	133762	-	bi (<->)	562.109465.con.0002	3472	569	fig|562.109465.peg.3472			Uncharacterized protein YicH	0.986	0.993	bi (<->)	562.109464.con.0001	2534	569	fig|562.109464.peg.2534			Uncharacterized protein YicH	0.986	0.993	bi (<->)	562.109463.con.0005	3569	569	fig|562.109463.peg.3569			Uncharacterized protein YicH	0.982	0.993	bi (<->)	CANDYB010000001	96	569	fig|562.115499.peg.96			Uncharacterized protein YicH
CP048107	136	463	fig|562.58133.peg.136	GWK05_00610	xanP	PLF_561_00001931	PGF_01073011	Xanthine permease @ Xanthine:proton symporter XanP	133883	135274	-	bi (<->)	562.109465.con.0002	3471	463	fig|562.109465.peg.3471			Xanthine permease @ Xanthine:proton symporter XanP	1	0.998	bi (<->)	562.109464.con.0001	2533	463	fig|562.109464.peg.2533			Xanthine permease @ Xanthine:proton symporter XanP	1	0.998	bi (<->)	562.109463.con.0005	3570	463	fig|562.109463.peg.3570			Xanthine permease @ Xanthine:proton symporter XanP	1	0.998	bi (<->)	CANDYB010000001	97	463	fig|562.115499.peg.97			Xanthine permease @ Xanthine:proton symporter XanP
CP048107	137	401	fig|562.58133.peg.137	GWK05_00615	gltS	PLF_561_00001669	PGF_03850044	Sodium/glutamate symporter	135554	136759	+	bi (<->)	562.109465.con.0002	3470	401	fig|562.109465.peg.3470			Sodium/glutamate symporter	0.995	0.998	bi (<->)	562.109464.con.0001	2532	401	fig|562.109464.peg.2532			Sodium/glutamate symporter	0.995	0.998	bi (<->)	562.109463.con.0005	3571	401	fig|562.109463.peg.3571			Sodium/glutamate symporter	0.995	0.998	bi (<->)	CANDYB010000001	98	401	fig|562.115499.peg.98			Sodium/glutamate symporter
CP048107	138	693	fig|562.58133.peg.138	GWK05_00620	recG	PLF_561_00001109	PGF_02226715	ATP-dependent DNA helicase RecG (EC 3.6.4.12)	136793	138874	-	bi (<->)	562.109465.con.0002	3469	693	fig|562.109465.peg.3469			ATP-dependent DNA helicase RecG (EC 3.6.4.12)	0.987	0.999	bi (<->)	562.109464.con.0001	2531	693	fig|562.109464.peg.2531			ATP-dependent DNA helicase RecG (EC 3.6.4.12)	0.987	0.999	bi (<->)	562.109463.con.0005	3572	693	fig|562.109463.peg.3572			ATP-dependent DNA helicase RecG (EC 3.6.4.12)	0.986	0.999	bi (<->)	CANDYB010000001	99	693	fig|562.115499.peg.99			ATP-dependent DNA helicase RecG (EC 3.6.4.12)
CP048107	139	229	fig|562.58133.peg.139	GWK05_00625	trmH	PLF_561_00002376	PGF_10202888	tRNA (guanosine(18)-2'-O)-methyltransferase (EC 2.1.1.34)	138880	139569	-	bi (<->)	562.109465.con.0002	3468	229	fig|562.109465.peg.3468			tRNA (guanosine(18)-2'-O)-methyltransferase (EC 2.1.1.34)	0.991	0.996	bi (<->)	562.109464.con.0001	2530	229	fig|562.109464.peg.2530			tRNA (guanosine(18)-2'-O)-methyltransferase (EC 2.1.1.34)	0.991	0.996	bi (<->)	562.109463.con.0005	3573	229	fig|562.109463.peg.3573			tRNA (guanosine(18)-2'-O)-methyltransferase (EC 2.1.1.34)	0.996	0.996	bi (<->)	CANDYB010000001	100	229	fig|562.115499.peg.100			tRNA (guanosine(18)-2'-O)-methyltransferase (EC 2.1.1.34)
CP048107	140	702	fig|562.58133.peg.140	GWK05_00630	spoT	PLF_561_00001427	PGF_00010349	Guanosine-3',5'-bis(diphosphate) 3'-pyrophosphohydrolase (EC 3.1.7.2) / GTP pyrophosphokinase (EC 2.7.6.5), (p)ppGpp synthetase II	139576	141684	-	bi (<->)	562.109465.con.0002	3467	702	fig|562.109465.peg.3467			Guanosine-3',5'-bis(diphosphate) 3'-pyrophosphohydrolase (EC 3.1.7.2) / GTP pyrophosphokinase (EC 2.7.6.5), (p)ppGpp synthetase II	0.999	0.999	bi (<->)	562.109464.con.0001	2529	702	fig|562.109464.peg.2529			Guanosine-3',5'-bis(diphosphate) 3'-pyrophosphohydrolase (EC 3.1.7.2) / GTP pyrophosphokinase (EC 2.7.6.5), (p)ppGpp synthetase II	0.999	0.999	bi (<->)	562.109463.con.0005	3574	702	fig|562.109463.peg.3574			Guanosine-3',5'-bis(diphosphate) 3'-pyrophosphohydrolase (EC 3.1.7.2) / GTP pyrophosphokinase (EC 2.7.6.5), (p)ppGpp synthetase II	0.999	0.999	bi (<->)	CANDYB010000001	101	702	fig|562.115499.peg.101			Guanosine-3',5'-bis(diphosphate) 3'-pyrophosphohydrolase (EC 3.1.7.2) / GTP pyrophosphokinase (EC 2.7.6.5), (p)ppGpp synthetase II
CP048107	141	91	fig|562.58133.peg.141	GWK05_00635	rpoZ	PLF_561_00002560	PGF_05906360	DNA-directed RNA polymerase omega subunit (EC 2.7.7.6)	141703	141978	-	bi (<->)	562.109465.con.0002	3466	91	fig|562.109465.peg.3466			DNA-directed RNA polymerase omega subunit (EC 2.7.7.6)	1	0.989	bi (<->)	562.109464.con.0001	2528	91	fig|562.109464.peg.2528			DNA-directed RNA polymerase omega subunit (EC 2.7.7.6)	1	0.989	bi (<->)	562.109463.con.0005	3575	91	fig|562.109463.peg.3575			DNA-directed RNA polymerase omega subunit (EC 2.7.7.6)	1	0.989	bi (<->)	CANDYB010000001	102	91	fig|562.115499.peg.102			DNA-directed RNA polymerase omega subunit (EC 2.7.7.6)
CP048107	142	207	fig|562.58133.peg.142	GWK05_00640	gmk	PLF_561_00002402	PGF_00689961	Guanylate kinase (EC 2.7.4.8)	142033	142656	-	bi (<->)	562.109465.con.0002	3465	207	fig|562.109465.peg.3465			Guanylate kinase (EC 2.7.4.8)	1	0.995	bi (<->)	562.109464.con.0001	2527	207	fig|562.109464.peg.2527			Guanylate kinase (EC 2.7.4.8)	1	0.995	bi (<->)	562.109463.con.0005	3576	207	fig|562.109463.peg.3576			Guanylate kinase (EC 2.7.4.8)	1	0.995	bi (<->)	CANDYB010000001	103	207	fig|562.115499.peg.103			Guanylate kinase (EC 2.7.4.8)
CP048107	143	43	fig|562.58133.peg.143			PLF_561_00004094	PGF_00334435	hypothetical protein	142922	143053	+											bi (<->)	562.109464.con.0001	2526	43	fig|562.109464.peg.2526			hypothetical protein	0.977	0.977											bi (<->)	CANDYB010000001	104	43	fig|562.115499.peg.104			hypothetical protein
CP048107	144	505	fig|562.58133.peg.144	GWK05_00645	ligB	PLF_561_00000281	PGF_10551792	DNA ligase (NAD(+)) (EC 6.5.1.2)	143079	144596	+	bi (<->)	562.109465.con.0002	3464	560	fig|562.109465.peg.3464			DNA ligase (NAD(+)) (EC 6.5.1.2)	0.962	0.9	bi (<->)	562.109464.con.0001	2525	505	fig|562.109464.peg.2525			DNA ligase (NAD(+)) (EC 6.5.1.2)	0.964	0.998	bi (<->)	562.109463.con.0005	3577	560	fig|562.109463.peg.3577			DNA ligase (NAD(+)) (EC 6.5.1.2)	0.966	0.9	bi (<->)	CANDYB010000001	105	505	fig|562.115499.peg.105			DNA ligase (NAD(+)) (EC 6.5.1.2)
CP048107	145	205	fig|562.58133.peg.145	GWK05_00650		PLF_561_00001891	PGF_07925636	UPF0126 inner membrane protein YicG	144593	145210	-	bi (<->)	562.109465.con.0002	3463	205	fig|562.109465.peg.3463			UPF0126 inner membrane protein YicG	1	0.995	bi (<->)	562.109464.con.0001	2524	205	fig|562.109464.peg.2524			UPF0126 inner membrane protein YicG	1	0.995	bi (<->)	562.109463.con.0005	3578	205	fig|562.109463.peg.3578			UPF0126 inner membrane protein YicG	1	0.995	bi (<->)	CANDYB010000001	106	205	fig|562.115499.peg.106			UPF0126 inner membrane protein YicG
CP048107	146	274	fig|562.58133.peg.146	GWK05_00655	dinD	PLF_561_00003221	PGF_00690318	DNA-damage-inducible protein D	145501	146325	-	bi (<->)	562.109465.con.0002	3462	274	fig|562.109465.peg.3462			DNA-damage-inducible protein D	0.832	0.996	bi (<->)	562.109464.con.0001	2523	274	fig|562.109464.peg.2523			DNA-damage-inducible protein D	0.832	0.996											bi (<->)	CANDYB010000001	107	274	fig|562.115499.peg.107			DNA-damage-inducible protein D
CP048107	147	46	fig|562.58133.peg.147			PLF_561_00004179	PGF_00331662	FIG00638101: hypothetical protein	146389	146529	+	bi (<->)	562.109465.con.0002	3460	39	fig|562.109465.peg.3460			FIG00638101: hypothetical protein	0.8	0.615	bi (<->)	562.109464.con.0001	2521	39	fig|562.109464.peg.2521			FIG00638101: hypothetical protein	0.8	0.615											bi (<->)	CANDYB010000001	109	39	fig|562.115499.peg.109			FIG00638101: hypothetical protein
CP048107	148	287	fig|562.58133.peg.148	GWK05_00660		PLF_561_00001761	PGF_07102049	UPF0701 protein YicC	146546	147409	-	bi (<->)	562.109465.con.0002	3459	287	fig|562.109465.peg.3459			UPF0701 protein YicC	0.986	0.997	bi (<->)	562.109464.con.0001	2520	287	fig|562.109464.peg.2520			UPF0701 protein YicC	0.986	0.997	bi (<->)	562.109463.con.0005	3582	287	fig|562.109463.peg.3582			UPF0701 protein YicC	0.986	0.997	bi (<->)	CANDYB010000001	110	287	fig|562.115499.peg.110			UPF0701 protein YicC
CP048107	149	238	fig|562.58133.peg.149	GWK05_00665	rph	PLF_561_00001897	PGF_00048586	Ribonuclease PH (EC 2.7.7.56)	147536	148252	+	bi (<->)	562.109465.con.0002	3458	238	fig|562.109465.peg.3458			Ribonuclease PH (EC 2.7.7.56)	1	0.996	bi (<->)	562.109464.con.0001	2519	238	fig|562.109464.peg.2519			Ribonuclease PH (EC 2.7.7.56)	1	0.996	bi (<->)	562.109463.con.0005	3583	238	fig|562.109463.peg.3583			Ribonuclease PH (EC 2.7.7.56)	0.996	0.996	bi (<->)	CANDYB010000001	111	238	fig|562.115499.peg.111			Ribonuclease PH (EC 2.7.7.56)
CP048107	150	213	fig|562.58133.peg.150	GWK05_00670	pyrE	PLF_561_00001450	PGF_10381714	Orotate phosphoribosyltransferase (EC 2.4.2.10)	148318	148959	+	bi (<->)	562.109465.con.0002	3457	213	fig|562.109465.peg.3457			Orotate phosphoribosyltransferase (EC 2.4.2.10)	1	0.995	bi (<->)	562.109464.con.0001	2518	213	fig|562.109464.peg.2518			Orotate phosphoribosyltransferase (EC 2.4.2.10)	1	0.995	bi (<->)	562.109463.con.0005	3584	213	fig|562.109463.peg.3584			Orotate phosphoribosyltransferase (EC 2.4.2.10)	1	0.995	bi (<->)	CANDYB010000001	112	213	fig|562.115499.peg.112			Orotate phosphoribosyltransferase (EC 2.4.2.10)
CP048107	151	319	fig|562.58133.peg.151	GWK05_00675		PLF_561_00008553	PGF_04664292	Retron-type RNA-directed DNA polymerase (EC 2.7.7.49)	149257	150216	+	bi (<->)	562.109465.con.0003	4119	310	fig|562.109465.peg.4119			Retron-type RNA-directed DNA polymerase (EC 2.7.7.49)	0.316	0.813																					bi (<->)	CANDYB010000001	4216	310	fig|562.115499.peg.4216			Retron-type RNA-directed DNA polymerase (EC 2.7.7.49)
CP048107	152	198	fig|562.58133.peg.152	GWK05_00680	slmA	PLF_561_00001473	PGF_00058666	Transcriptional regulator SlmA, TetR family	150262	150858	-	bi (<->)	562.109465.con.0002	3456	198	fig|562.109465.peg.3456			Transcriptional regulator SlmA, TetR family	0.995	0.995	bi (<->)	562.109464.con.0001	2517	198	fig|562.109464.peg.2517			Transcriptional regulator SlmA, TetR family	0.995	0.995	bi (<->)	562.109463.con.0005	3585	198	fig|562.109463.peg.3585			Transcriptional regulator SlmA, TetR family	0.995	0.995	bi (<->)	CANDYB010000001	113	198	fig|562.115499.peg.113			Transcriptional regulator SlmA, TetR family
CP048107	153	152	fig|562.58133.peg.153	GWK05_00685	dut	PLF_561_00002911	PGF_01430214	Deoxyuridine 5'-triphosphate nucleotidohydrolase (EC 3.6.1.23)	150965	151423	-	bi (<->)	562.109465.con.0002	3455	152	fig|562.109465.peg.3455			Deoxyuridine 5'-triphosphate nucleotidohydrolase (EC 3.6.1.23)	1	0.993	bi (<->)	562.109464.con.0001	2516	152	fig|562.109464.peg.2516			Deoxyuridine 5'-triphosphate nucleotidohydrolase (EC 3.6.1.23)	1	0.993	bi (<->)	562.109463.con.0005	3586	152	fig|562.109463.peg.3586			Deoxyuridine 5'-triphosphate nucleotidohydrolase (EC 3.6.1.23)	1	0.993	bi (<->)	CANDYB010000001	114	152	fig|562.115499.peg.114			Deoxyuridine 5'-triphosphate nucleotidohydrolase (EC 3.6.1.23)
CP048107	154	406	fig|562.58133.peg.154	GWK05_00690	coaBC	PLF_561_00001206	PGF_09111052	Phosphopantothenoylcysteine decarboxylase (EC 4.1.1.36) / Phosphopantothenoylcysteine synthetase (EC 6.3.2.5)	151401	152621	-	bi (<->)	562.109465.con.0002	3454	406	fig|562.109465.peg.3454			Phosphopantothenoylcysteine decarboxylase (EC 4.1.1.36) / Phosphopantothenoylcysteine synthetase (EC 6.3.2.5)	0.998	0.998	bi (<->)	562.109464.con.0001	2515	406	fig|562.109464.peg.2515			Phosphopantothenoylcysteine decarboxylase (EC 4.1.1.36) / Phosphopantothenoylcysteine synthetase (EC 6.3.2.5)	0.998	0.998	bi (<->)	562.109463.con.0005	3587	406	fig|562.109463.peg.3587			Phosphopantothenoylcysteine decarboxylase (EC 4.1.1.36) / Phosphopantothenoylcysteine synthetase (EC 6.3.2.5)	0.995	0.998	bi (<->)	CANDYB010000001	115	406	fig|562.115499.peg.115			Phosphopantothenoylcysteine decarboxylase (EC 4.1.1.36) / Phosphopantothenoylcysteine synthetase (EC 6.3.2.5)
CP048107	155	222	fig|562.58133.peg.155	GWK05_00695		PLF_561_00000620	PGF_10375388	UPF0758 protein YicR	152793	153461	+	bi (<->)	562.109465.con.0002	3453	222	fig|562.109465.peg.3453			UPF0758 protein YicR	0.991	0.995	bi (<->)	562.109464.con.0001	2514	222	fig|562.109464.peg.2514			UPF0758 protein YicR	0.991	0.995	bi (<->)	562.109463.con.0005	3588	222	fig|562.109463.peg.3588			UPF0758 protein YicR	0.995	0.995	bi (<->)	CANDYB010000001	116	222	fig|562.115499.peg.116			UPF0758 protein YicR
CP048107	156	78	fig|562.58133.peg.156	GWK05_00700	rpmB	PLF_561_00002715	PGF_03278866	LSU ribosomal protein L28p @ LSU ribosomal protein L28p, zinc-independent	153678	153914	+	bi (<->)	562.109465.con.0002	3452	78	fig|562.109465.peg.3452			LSU ribosomal protein L28p @ LSU ribosomal protein L28p, zinc-independent	1	0.987	bi (<->)	562.109464.con.0001	2513	78	fig|562.109464.peg.2513			LSU ribosomal protein L28p @ LSU ribosomal protein L28p, zinc-independent	1	0.987	bi (<->)	562.109463.con.0005	3589	78	fig|562.109463.peg.3589			LSU ribosomal protein L28p @ LSU ribosomal protein L28p, zinc-independent	1	0.987	bi (<->)	CANDYB010000001	117	78	fig|562.115499.peg.117			LSU ribosomal protein L28p @ LSU ribosomal protein L28p, zinc-independent
CP048107	157	55	fig|562.58133.peg.157	GWK05_00705	rpmG	PLF_561_00002957	PGF_00016416	LSU ribosomal protein L33p @ LSU ribosomal protein L33p, zinc-independent	153935	154102	+	bi (<->)	562.109465.con.0002	3451	55	fig|562.109465.peg.3451			LSU ribosomal protein L33p @ LSU ribosomal protein L33p, zinc-independent	1	0.982	bi (<->)	562.109464.con.0001	2512	55	fig|562.109464.peg.2512			LSU ribosomal protein L33p @ LSU ribosomal protein L33p, zinc-independent	1	0.982	bi (<->)	562.109463.con.0005	3590	55	fig|562.109463.peg.3590			LSU ribosomal protein L33p @ LSU ribosomal protein L33p, zinc-independent	1	0.982	bi (<->)	CANDYB010000001	118	55	fig|562.115499.peg.118			LSU ribosomal protein L33p @ LSU ribosomal protein L33p, zinc-independent
CP048107	158	269	fig|562.58133.peg.158	GWK05_00710	mutM	PLF_561_00001345	PGF_05740384	Formamidopyrimidine-DNA glycosylase (EC 3.2.2.23)	154200	155009	+	bi (<->)	562.109465.con.0002	3450	269	fig|562.109465.peg.3450			Formamidopyrimidine-DNA glycosylase (EC 3.2.2.23)	0.996	0.996	bi (<->)	562.109464.con.0001	2511	269	fig|562.109464.peg.2511			Formamidopyrimidine-DNA glycosylase (EC 3.2.2.23)	0.996	0.996	bi (<->)	562.109463.con.0005	3591	269	fig|562.109463.peg.3591			Formamidopyrimidine-DNA glycosylase (EC 3.2.2.23)	0.996	0.996	bi (<->)	CANDYB010000001	119	269	fig|562.115499.peg.119			Formamidopyrimidine-DNA glycosylase (EC 3.2.2.23)
CP048107	159	159	fig|562.58133.peg.159	GWK05_00715	coaD	PLF_561_00002659	PGF_04762552	Phosphopantetheine adenylyltransferase (EC 2.7.7.3)	155048	155527	-	bi (<->)	562.109465.con.0002	3449	159	fig|562.109465.peg.3449			Phosphopantetheine adenylyltransferase (EC 2.7.7.3)	0.994	0.994	bi (<->)	562.109464.con.0001	2510	159	fig|562.109464.peg.2510			Phosphopantetheine adenylyltransferase (EC 2.7.7.3)	0.994	0.994	bi (<->)	562.109463.con.0005	3592	159	fig|562.109463.peg.3592			Phosphopantetheine adenylyltransferase (EC 2.7.7.3)	1	0.994	bi (<->)	CANDYB010000001	120	159	fig|562.115499.peg.120			Phosphopantetheine adenylyltransferase (EC 2.7.7.3)
CP048107	160	425	fig|562.58133.peg.160	GWK05_00720	waaA	PLF_561_00043411	PGF_10297270	3-deoxy-D-manno-octulosonic acid transferase (EC 2.4.99.12)(EC 2.4.99.13)	155535	156812	-	bi (<->)	562.109465.con.0002	3448	425	fig|562.109465.peg.3448			3-deoxy-D-manno-octulosonic acid transferase (EC 2.4.99.12)(EC 2.4.99.13)	0.995	0.998	bi (<->)	562.109464.con.0001	2509	425	fig|562.109464.peg.2509			3-deoxy-D-manno-octulosonic acid transferase (EC 2.4.99.12)(EC 2.4.99.13)	0.995	0.998	bi (<->)	562.109463.con.0005	3593	425	fig|562.109463.peg.3593			3-deoxy-D-manno-octulosonic acid transferase (EC 2.4.99.12)(EC 2.4.99.13)	0.998	0.998	bi (<->)	CANDYB010000001	121	425	fig|562.115499.peg.121			3-deoxy-D-manno-octulosonic acid transferase (EC 2.4.99.12)(EC 2.4.99.13)
CP048107	161	352	fig|562.58133.peg.161	GWK05_00725	rfaQ	PLF_561_00003448	PGF_00017283	Lipopolysaccharide core heptosyltransferase III	157225	158283	+	bi (<->)	562.109465.con.0002	3447	356	fig|562.109465.peg.3447			Lipopolysaccharide core heptosyltransferase III	0.728	0.966	bi (<->)	562.109464.con.0001	2508	356	fig|562.109464.peg.2508			Lipopolysaccharide core heptosyltransferase III	0.728	0.966	bi (<->)	562.109463.con.0005	3594	352	fig|562.109463.peg.3594			Lipopolysaccharide core heptosyltransferase III	0.989	0.997	bi (<->)	CANDYB010000001	122	356	fig|562.115499.peg.122			Lipopolysaccharide core heptosyltransferase III
CP048107	162	374	fig|562.58133.peg.162	GWK05_00730		PLF_561_00001163	PGF_02329420	UDP-glucose:(heptosyl) LPS alpha1,3-glucosyltransferase WaaG	158280	159404	+	bi (<->)	562.109465.con.0002	3446	374	fig|562.109465.peg.3446			UDP-glucose:(heptosyl) LPS alpha1,3-glucosyltransferase WaaG	0.885	0.997	bi (<->)	562.109464.con.0001	2507	374	fig|562.109464.peg.2507			UDP-glucose:(heptosyl) LPS alpha1,3-glucosyltransferase WaaG	0.885	0.997	bi (<->)	562.109463.con.0005	3595	374	fig|562.109463.peg.3595			UDP-glucose:(heptosyl) LPS alpha1,3-glucosyltransferase WaaG	0.987	0.997	bi (<->)	CANDYB010000001	123	374	fig|562.115499.peg.123			UDP-glucose:(heptosyl) LPS alpha1,3-glucosyltransferase WaaG
CP048107	163	265	fig|562.58133.peg.163	GWK05_00735	rfaP	PLF_561_00001133	PGF_00017275	Lipopolysaccharide core heptose(I) kinase RfaP	159397	160194	+	bi (<->)	562.109465.con.0002	3445	265	fig|562.109465.peg.3445			Lipopolysaccharide core heptose(I) kinase RfaP	0.845	0.996	bi (<->)	562.109464.con.0001	2506	265	fig|562.109464.peg.2506			Lipopolysaccharide core heptose(I) kinase RfaP	0.845	0.996	bi (<->)	562.109463.con.0005	3596	265	fig|562.109463.peg.3596			Lipopolysaccharide core heptose(I) kinase RfaP	0.985	0.996	bi (<->)	CANDYB010000001	124	265	fig|562.115499.peg.124			Lipopolysaccharide core heptose(I) kinase RfaP
CP048107	164	338	fig|562.58133.peg.164	GWK05_00740	rfaI	PLF_561_00004470	PGF_00017181	Lipopolysaccharide 1,3-galactosyltransferase (EC 2.4.1.44)	160210	161226	+	bi (<->)	562.109465.con.0002	3442	339	fig|562.109465.peg.3442			Lipopolysaccharide 1,3-galactosyltransferase (EC 2.4.1.44)	0.503	0.991	bi (<->)	562.109464.con.0001	2503	339	fig|562.109464.peg.2503			Lipopolysaccharide 1,3-galactosyltransferase (EC 2.4.1.44)	0.503	0.991	bi (<->)	562.109463.con.0005	3597	338	fig|562.109463.peg.3597			Lipopolysaccharide 1,3-galactosyltransferase (EC 2.4.1.44)	0.988	0.997	bi (<->)	CANDYB010000001	127	339	fig|562.115499.peg.127			Lipopolysaccharide 1,3-galactosyltransferase (EC 2.4.1.44)
CP048107	165	331	fig|562.58133.peg.165	GWK05_00745		PLF_561_00004446	PGF_00064116	UDP-glucose:(glucosyl)lipopolysaccharide alpha-1,2-glucosyltransferase (EC 2.4.1.58)	161243	162238	+	bi (<->)	562.109465.con.0002	3441	338	fig|562.109465.peg.3441			UDP-glucose:(glucosyl)lipopolysaccharide alpha-1,2-glucosyltransferase (EC 2.4.1.58)	0.448	0.923	bi (<->)	562.109464.con.0001	2502	338	fig|562.109464.peg.2502			UDP-glucose:(glucosyl)lipopolysaccharide alpha-1,2-glucosyltransferase (EC 2.4.1.58)	0.448	0.923	bi (<->)	562.109463.con.0005	3598	331	fig|562.109463.peg.3598			UDP-glucose:(glucosyl)lipopolysaccharide alpha-1,2-glucosyltransferase (EC 2.4.1.58)	0.994	0.997	bi (<->)	CANDYB010000001	128	338	fig|562.115499.peg.128			UDP-glucose:(glucosyl)lipopolysaccharide alpha-1,2-glucosyltransferase (EC 2.4.1.58)
CP048107	166	230	fig|562.58133.peg.166	GWK05_00750	rfaY	PLF_561_00004454	PGF_00017255	Lipopolysaccharide core heptose(II) kinase RfaY	162248	162940	+	bi (<->)	562.109465.con.0002	3440	232	fig|562.109465.peg.3440			Lipopolysaccharide core heptose(II) kinase RfaY	0.522	0.987	bi (<->)	562.109464.con.0001	2501	232	fig|562.109464.peg.2501			Lipopolysaccharide core heptose(II) kinase RfaY	0.522	0.987	bi (<->)	562.109463.con.0005	3599	230	fig|562.109463.peg.3599			Lipopolysaccharide core heptose(II) kinase RfaY	0.991	0.996	bi (<->)	CANDYB010000001	129	232	fig|562.115499.peg.129			Lipopolysaccharide core heptose(II) kinase RfaY
CP048107	167	342	fig|562.58133.peg.167	GWK05_00755		PLF_561_00004444	PGF_00064050	UDP-galactose:(galactosyl) LPS alpha1,2-galactosyltransferase WaaW (EC 2.4.1.-)	162966	163994	+	uni (->)	562.109465.con.0002	3441	338	fig|562.109465.peg.3441			UDP-glucose:(glucosyl)lipopolysaccharide alpha-1,2-glucosyltransferase (EC 2.4.1.58)	0.384	0.932	uni (->)	562.109464.con.0001	2502	338	fig|562.109464.peg.2502			UDP-glucose:(glucosyl)lipopolysaccharide alpha-1,2-glucosyltransferase (EC 2.4.1.58)	0.384	0.932	bi (<->)	562.109463.con.0005	3600	342	fig|562.109463.peg.3600			UDP-galactose:(galactosyl) LPS alpha1,2-galactosyltransferase WaaW (EC 2.4.1.-)	0.936	0.997	uni (->)	CANDYB010000001	128	338	fig|562.115499.peg.128			UDP-glucose:(glucosyl)lipopolysaccharide alpha-1,2-glucosyltransferase (EC 2.4.1.58)
CP048107	168	257	fig|562.58133.peg.168	GWK05_00760		PLF_561_00007781	PGF_12852462	Beta-1,4-galactosyltransferase	164026	164799	+
CP048107	169	417	fig|562.58133.peg.169	GWK05_00765		PLF_561_00029287	PGF_00026709	O-antigen ligase	164834	166087	+																					bi (<->)	562.109463.con.0005	3602	417	fig|562.109463.peg.3602			O-antigen ligase	0.352	0.954
CP048107	170	319	fig|562.58133.peg.170	GWK05_00770	rfaC	PLF_561_00002108	PGF_00017281	Lipopolysaccharide core heptosyltransferase I	166135	167094	-	bi (<->)	562.109465.con.0002	3436	318	fig|562.109465.peg.3436			Lipopolysaccharide core heptosyltransferase I	0.956	0.994	bi (<->)	562.109464.con.0001	2497	318	fig|562.109464.peg.2497			Lipopolysaccharide core heptosyltransferase I	0.956	0.994	bi (<->)	562.109463.con.0005	3603	323	fig|562.109463.peg.3603			Lipopolysaccharide core heptosyltransferase I	0.959	0.975	bi (<->)	CANDYB010000001	133	318	fig|562.115499.peg.133			Lipopolysaccharide core heptosyltransferase I
CP048107	171	348	fig|562.58133.peg.171	GWK05_00775	rfaF	PLF_561_00001107	PGF_00013120	ADP-heptose--lipooligosaccharide heptosyltransferase II	167098	168144	-	bi (<->)	562.109465.con.0002	3435	348	fig|562.109465.peg.3435			ADP-heptose--lipooligosaccharide heptosyltransferase II	0.994	0.997	bi (<->)	562.109464.con.0001	2496	348	fig|562.109464.peg.2496			ADP-heptose--lipooligosaccharide heptosyltransferase II	0.994	0.997	bi (<->)	562.109463.con.0005	3604	348	fig|562.109463.peg.3604			ADP-heptose--lipooligosaccharide heptosyltransferase II	0.994	0.997	bi (<->)	CANDYB010000001	134	348	fig|562.115499.peg.134			ADP-heptose--lipooligosaccharide heptosyltransferase II
CP048107	172	310	fig|562.58133.peg.172	GWK05_00780	rfaD	PLF_561_00001399	PGF_00013017	ADP-L-glycero-D-manno-heptose-6-epimerase (EC 5.1.3.20)	168154	169086	-	bi (<->)	562.109465.con.0002	3434	326	fig|562.109465.peg.3434			ADP-L-glycero-D-manno-heptose-6-epimerase (EC 5.1.3.20)	0.997	0.945	bi (<->)	562.109464.con.0001	2495	326	fig|562.109464.peg.2495			ADP-L-glycero-D-manno-heptose-6-epimerase (EC 5.1.3.20)	0.997	0.945	bi (<->)	562.109463.con.0005	3605	310	fig|562.109463.peg.3605			ADP-L-glycero-D-manno-heptose-6-epimerase (EC 5.1.3.20)	0.997	0.997	bi (<->)	CANDYB010000001	135	326	fig|562.115499.peg.135			ADP-L-glycero-D-manno-heptose-6-epimerase (EC 5.1.3.20)
CP048107	173	398	fig|562.58133.peg.173	GWK05_00785	kbl	PLF_561_00001938	PGF_06423260	2-amino-3-ketobutyrate coenzyme A ligase (EC 2.3.1.29)	169300	170496	+	bi (<->)	562.109465.con.0002	3433	398	fig|562.109465.peg.3433			2-amino-3-ketobutyrate coenzyme A ligase (EC 2.3.1.29)	0.987	0.997	bi (<->)	562.109464.con.0001	2494	398	fig|562.109464.peg.2494			2-amino-3-ketobutyrate coenzyme A ligase (EC 2.3.1.29)	0.987	0.997	bi (<->)	562.109463.con.0005	3606	398	fig|562.109463.peg.3606			2-amino-3-ketobutyrate coenzyme A ligase (EC 2.3.1.29)	0.995	0.997	bi (<->)	CANDYB010000001	136	398	fig|562.115499.peg.136			2-amino-3-ketobutyrate coenzyme A ligase (EC 2.3.1.29)
CP048107	174	341	fig|562.58133.peg.174	GWK05_00790	tdh	PLF_561_00000855	PGF_03237586	L-threonine 3-dehydrogenase (EC 1.1.1.103)	170506	171531	+	bi (<->)	562.109465.con.0002	3432	341	fig|562.109465.peg.3432			L-threonine 3-dehydrogenase (EC 1.1.1.103)	0.991	0.997	bi (<->)	562.109464.con.0001	2493	341	fig|562.109464.peg.2493			L-threonine 3-dehydrogenase (EC 1.1.1.103)	0.991	0.997	bi (<->)	562.109463.con.0005	3607	341	fig|562.109463.peg.3607			L-threonine 3-dehydrogenase (EC 1.1.1.103)	0.991	0.997	bi (<->)	CANDYB010000001	137	341	fig|562.115499.peg.137			L-threonine 3-dehydrogenase (EC 1.1.1.103)
CP048107	175	344	fig|562.58133.peg.175	GWK05_00795	waaH	PLF_561_00003551	PGF_00009666	UDP-glucuronate:LPS(HepIII) glycosyltransferase WaaH	171770	172804	+	bi (<->)	562.109465.con.0002	3431	344	fig|562.109465.peg.3431			UDP-glucuronate:LPS(HepIII) glycosyltransferase WaaH	0.985	0.997	bi (<->)	562.109464.con.0001	2492	344	fig|562.109464.peg.2492			UDP-glucuronate:LPS(HepIII) glycosyltransferase WaaH	0.985	0.997	bi (<->)	562.109463.con.0005	3608	344	fig|562.109463.peg.3608			UDP-glucuronate:LPS(HepIII) glycosyltransferase WaaH	0.98	0.997	bi (<->)	CANDYB010000001	138	344	fig|562.115499.peg.138			UDP-glucuronate:LPS(HepIII) glycosyltransferase WaaH
CP048107	176	319	fig|562.58133.peg.176	GWK05_00800		PLF_561_00001663	PGF_00043067	Putative periplasmic protein YibQ, distant homology with nucleoside diphosphatase and polysaccharide deacetylase	172791	173750	-	bi (<->)	562.109465.con.0002	3430	319	fig|562.109465.peg.3430			Putative periplasmic protein YibQ, distant homology with nucleoside diphosphatase and polysaccharide deacetylase	0.987	0.997	bi (<->)	562.109464.con.0001	2491	319	fig|562.109464.peg.2491			Putative periplasmic protein YibQ, distant homology with nucleoside diphosphatase and polysaccharide deacetylase	0.987	0.997	bi (<->)	562.109463.con.0005	3609	319	fig|562.109463.peg.3609			Putative periplasmic protein YibQ, distant homology with nucleoside diphosphatase and polysaccharide deacetylase	0.991	0.997	bi (<->)	CANDYB010000001	139	319	fig|562.115499.peg.139			Putative periplasmic protein YibQ, distant homology with nucleoside diphosphatase and polysaccharide deacetylase
CP048107	177	427	fig|562.58133.peg.177	GWK05_00805	envC	PLF_561_00002208	PGF_10444249	Murein hydrolase activator EnvC	173754	175037	-	bi (<->)	562.109465.con.0002	3429	419	fig|562.109465.peg.3429			Murein hydrolase activator EnvC	0.998	0.998	bi (<->)	562.109464.con.0001	2490	419	fig|562.109464.peg.2490			Murein hydrolase activator EnvC	0.998	0.998	bi (<->)	562.109463.con.0005	3610	419	fig|562.109463.peg.3610			Murein hydrolase activator EnvC	0.998	0.998	bi (<->)	CANDYB010000001	140	419	fig|562.115499.peg.140			Murein hydrolase activator EnvC
CP048107	178	514	fig|562.58133.peg.178	GWK05_00810	pgmI	PLF_561_00001049	PGF_00021217	2,3-bisphosphoglycerate-independent phosphoglycerate mutase (EC 5.4.2.12)	175047	176591	-	bi (<->)	562.109465.con.0002	3428	514	fig|562.109465.peg.3428			2,3-bisphosphoglycerate-independent phosphoglycerate mutase (EC 5.4.2.12)	0.996	0.998	bi (<->)	562.109464.con.0001	2489	514	fig|562.109464.peg.2489			2,3-bisphosphoglycerate-independent phosphoglycerate mutase (EC 5.4.2.12)	0.994	0.998	bi (<->)	562.109463.con.0005	3611	514	fig|562.109463.peg.3611			2,3-bisphosphoglycerate-independent phosphoglycerate mutase (EC 5.4.2.12)	0.996	0.998	bi (<->)	CANDYB010000001	141	514	fig|562.115499.peg.141			2,3-bisphosphoglycerate-independent phosphoglycerate mutase (EC 5.4.2.12)
CP048107	179	143	fig|562.58133.peg.179	GWK05_00815		PLF_561_00002394	PGF_05586373	Rhodanese-related sulfurtransferase YibN	176836	177267	+	bi (<->)	562.109465.con.0002	3427	143	fig|562.109465.peg.3427			Rhodanese-related sulfurtransferase YibN	0.993	0.993	bi (<->)	562.109464.con.0001	2488	143	fig|562.109464.peg.2488			Rhodanese-related sulfurtransferase YibN	0.993	0.993	bi (<->)	562.109463.con.0005	3612	143	fig|562.109463.peg.3612			Rhodanese-related sulfurtransferase YibN	0.986	0.993	bi (<->)	CANDYB010000001	142	143	fig|562.115499.peg.142			Rhodanese-related sulfurtransferase YibN
CP048107	180	83	fig|562.58133.peg.180	GWK05_00820	grxC	PLF_561_00001520	PGF_00071700	Glutaredoxin 3 (Grx3)	177409	177660	+	bi (<->)	562.109465.con.0002	3426	83	fig|562.109465.peg.3426			Glutaredoxin 3 (Grx3)	1	0.988	bi (<->)	562.109464.con.0001	2487	83	fig|562.109464.peg.2487			Glutaredoxin 3 (Grx3)	1	0.988	bi (<->)	562.109463.con.0005	3613	83	fig|562.109463.peg.3613			Glutaredoxin 3 (Grx3)	1	0.988	bi (<->)	CANDYB010000001	143	83	fig|562.115499.peg.143			Glutaredoxin 3 (Grx3)
CP048107	181	155	fig|562.58133.peg.181	GWK05_00825	secB	PLF_561_00001464	PGF_04315180	Protein-export protein SecB (maintains pre-export unfolded state)	177723	178190	+	bi (<->)	562.109465.con.0002	3425	155	fig|562.109465.peg.3425			Protein-export protein SecB (maintains pre-export unfolded state)	0.994	0.994	bi (<->)	562.109464.con.0001	2486	155	fig|562.109464.peg.2486			Protein-export protein SecB (maintains pre-export unfolded state)	0.994	0.994	bi (<->)	562.109463.con.0005	3614	155	fig|562.109463.peg.3614			Protein-export protein SecB (maintains pre-export unfolded state)	0.994	0.994	bi (<->)	CANDYB010000001	144	155	fig|562.115499.peg.144			Protein-export protein SecB (maintains pre-export unfolded state)
CP048107	182	339	fig|562.58133.peg.182	GWK05_00830	gpsA	PLF_561_00000965	PGF_00008611	Glycerol-3-phosphate dehydrogenase [NAD(P)+] (EC 1.1.1.94)	178190	179209	+	bi (<->)	562.109465.con.0002	3424	339	fig|562.109465.peg.3424			Glycerol-3-phosphate dehydrogenase [NAD(P)+] (EC 1.1.1.94)	1	0.997	bi (<->)	562.109464.con.0001	2485	339	fig|562.109464.peg.2485			Glycerol-3-phosphate dehydrogenase [NAD(P)+] (EC 1.1.1.94)	1	0.997	bi (<->)	562.109463.con.0005	3615	339	fig|562.109463.peg.3615			Glycerol-3-phosphate dehydrogenase [NAD(P)+] (EC 1.1.1.94)	1	0.997	bi (<->)	CANDYB010000001	145	339	fig|562.115499.peg.145			Glycerol-3-phosphate dehydrogenase [NAD(P)+] (EC 1.1.1.94)
CP048107	183	273	fig|562.58133.peg.183	GWK05_00835	cysE	PLF_561_00000545	PGF_04695681	Serine acetyltransferase (EC 2.3.1.30)	179289	180110	+	bi (<->)	562.109465.con.0002	3423	273	fig|562.109465.peg.3423			Serine acetyltransferase (EC 2.3.1.30)	1	0.996	bi (<->)	562.109464.con.0001	2484	273	fig|562.109464.peg.2484			Serine acetyltransferase (EC 2.3.1.30)	1	0.996	bi (<->)	562.109463.con.0005	3616	273	fig|562.109463.peg.3616			Serine acetyltransferase (EC 2.3.1.30)	1	0.996	bi (<->)	CANDYB010000001	146	273	fig|562.115499.peg.146			Serine acetyltransferase (EC 2.3.1.30)
CP048107	184	157	fig|562.58133.peg.184	GWK05_00840	trmL	PLF_561_00000484	PGF_00413203	tRNA (cytidine(34)-2'-O)-methyltransferase (EC 2.1.1.207)	180163	180636	-	bi (<->)	562.109465.con.0002	3422	157	fig|562.109465.peg.3422			tRNA (cytidine(34)-2'-O)-methyltransferase (EC 2.1.1.207)	0.994	0.994	bi (<->)	562.109464.con.0001	2483	157	fig|562.109464.peg.2483			tRNA (cytidine(34)-2'-O)-methyltransferase (EC 2.1.1.207)	0.994	0.994	bi (<->)	562.109463.con.0005	3617	157	fig|562.109463.peg.3617			tRNA (cytidine(34)-2'-O)-methyltransferase (EC 2.1.1.207)	0.975	0.994	bi (<->)	CANDYB010000001	147	157	fig|562.115499.peg.147			tRNA (cytidine(34)-2'-O)-methyltransferase (EC 2.1.1.207)
CP048107	185	396	fig|562.58133.peg.185	GWK05_00845	lldD	PLF_561_00024503	PGF_00016130	L-lactate dehydrogenase	180684	181874	-	bi (<->)	562.109465.con.0002	3421	396	fig|562.109465.peg.3421			L-lactate dehydrogenase	0.985	0.997	bi (<->)	562.109464.con.0001	2482	396	fig|562.109464.peg.2482			L-lactate dehydrogenase	0.985	0.997	bi (<->)	562.109463.con.0005	3618	396	fig|562.109463.peg.3618			L-lactate dehydrogenase	0.987	0.997	bi (<->)	CANDYB010000001	148	396	fig|562.115499.peg.148			L-lactate dehydrogenase
CP048107	186	258	fig|562.58133.peg.186	GWK05_00850	lldR	PLF_561_00000601	PGF_03726865	Lactate-responsive regulator LldR in Enterobacteria, GntR family	181871	182647	-	bi (<->)	562.109465.con.0002	3420	258	fig|562.109465.peg.3420			Lactate-responsive regulator LldR in Enterobacteria, GntR family	0.988	0.996	bi (<->)	562.109464.con.0001	2481	258	fig|562.109464.peg.2481			Lactate-responsive regulator LldR in Enterobacteria, GntR family	0.988	0.996	bi (<->)	562.109463.con.0005	3619	258	fig|562.109463.peg.3619			Lactate-responsive regulator LldR in Enterobacteria, GntR family	0.988	0.996	bi (<->)	CANDYB010000001	149	258	fig|562.115499.peg.149			Lactate-responsive regulator LldR in Enterobacteria, GntR family
CP048107	187	551	fig|562.58133.peg.187	GWK05_00855	lldP	PLF_561_00000344	PGF_03751665	L-lactate permease	182647	184302	-	bi (<->)	562.109465.con.0002	3419	551	fig|562.109465.peg.3419			L-lactate permease	0.998	0.998	bi (<->)	562.109464.con.0001	2480	551	fig|562.109464.peg.2480			L-lactate permease	0.998	0.998	bi (<->)	562.109463.con.0005	3620	551	fig|562.109463.peg.3620			L-lactate permease	1	0.998	bi (<->)	CANDYB010000001	150	551	fig|562.115499.peg.150			L-lactate permease
CP048107	188	1672	fig|562.58133.peg.188	GWK05_00860		PLF_561_00033317	PGF_08225224	hypothetical protein	184600	189618	-																					bi (<->)	562.109463.con.0005	3621	836	fig|562.109463.peg.3621			Putative inner membrane protein	0.826	0.999
CP048107	189	227	fig|562.58133.peg.189	GWK05_00865		PLF_561_00004609	PGF_00408428	putative lipoprotein	189662	190345	-																					bi (<->)	562.109463.con.0005	3624	227	fig|562.109463.peg.3624			putative lipoprotein	0.652	0.996
CP048107	190	120	fig|562.58133.peg.190	GWK05_00870		PLF_561_00001577	PGF_06062291	Uncharacterized protein YibL	190904	191266	-	bi (<->)	562.109465.con.0002	3418	120	fig|562.109465.peg.3418			Uncharacterized protein YibL	1	0.992	bi (<->)	562.109464.con.0001	2479	120	fig|562.109464.peg.2479			Uncharacterized protein YibL	1	0.992	bi (<->)	562.109463.con.0005	3625	120	fig|562.109463.peg.3625			Uncharacterized protein YibL	0.983	0.992	bi (<->)	CANDYB010000001	151	120	fig|562.115499.peg.151			Uncharacterized protein YibL
CP048107	191	69	fig|562.58133.peg.191	GWK05_00875		PLF_561_00000189	PGF_00301771	Uncharacterized protein YibT	191549	191758	+	bi (<->)	562.109465.con.0002	3417	69	fig|562.109465.peg.3417			Uncharacterized protein YibT	0.985	0.957	bi (<->)	562.109464.con.0001	2478	69	fig|562.109464.peg.2478			Uncharacterized protein YibT	0.985	0.957	bi (<->)	562.109463.con.0005	3626	69	fig|562.109463.peg.3626			Uncharacterized protein YibT	0.985	0.957	bi (<->)	CANDYB010000001	152	69	fig|562.115499.peg.152			Uncharacterized protein YibT
CP048107	192	195	fig|562.58133.peg.192	GWK05_00880	mtlR	PLF_561_00002645	PGF_00019268	Mannitol operon repressor	191769	192356	-	bi (<->)	562.109465.con.0002	3416	195	fig|562.109465.peg.3416			Mannitol operon repressor	1	0.995	bi (<->)	562.109464.con.0001	2477	195	fig|562.109464.peg.2477			Mannitol operon repressor	1	0.995	bi (<->)	562.109463.con.0005	3627	195	fig|562.109463.peg.3627			Mannitol operon repressor	1	0.995	bi (<->)	CANDYB010000001	153	195	fig|562.115499.peg.153			Mannitol operon repressor
CP048107	193	382	fig|562.58133.peg.193	GWK05_00885	mtlD	PLF_561_00001275	PGF_05200824	Mannitol-1-phosphate 5-dehydrogenase (EC 1.1.1.17)	192356	193504	-	bi (<->)	562.109465.con.0002	3415	382	fig|562.109465.peg.3415			Mannitol-1-phosphate 5-dehydrogenase (EC 1.1.1.17)	0.997	0.997	bi (<->)	562.109464.con.0001	2476	382	fig|562.109464.peg.2476			Mannitol-1-phosphate 5-dehydrogenase (EC 1.1.1.17)	0.997	0.997	bi (<->)	562.109463.con.0005	3628	382	fig|562.109463.peg.3628			Mannitol-1-phosphate 5-dehydrogenase (EC 1.1.1.17)	0.997	0.997	bi (<->)	CANDYB010000001	154	382	fig|562.115499.peg.154			Mannitol-1-phosphate 5-dehydrogenase (EC 1.1.1.17)
CP048107	194	637	fig|562.58133.peg.194	GWK05_00890		PLF_561_00001363	PGF_02166416	PTS system, mannitol-specific IIC component / PTS system, mannitol-specific IIB component (EC 2.7.1.197) / PTS system, mannitol-specific IIA component (EC 2.7.1.197)	193599	195512	-	bi (<->)	562.109465.con.0002	3414	637	fig|562.109465.peg.3414			PTS system, mannitol-specific IIC component / PTS system, mannitol-specific IIB component (EC 2.7.1.197) / PTS system, mannitol-specific IIA component (EC 2.7.1.197)	0.989	0.998	bi (<->)	562.109464.con.0001	2475	637	fig|562.109464.peg.2475			PTS system, mannitol-specific IIC component / PTS system, mannitol-specific IIB component (EC 2.7.1.197) / PTS system, mannitol-specific IIA component (EC 2.7.1.197)	0.989	0.998	bi (<->)	562.109463.con.0005	3629	637	fig|562.109463.peg.3629			PTS system, mannitol-specific IIC component / PTS system, mannitol-specific IIB component (EC 2.7.1.197) / PTS system, mannitol-specific IIA component (EC 2.7.1.197)	0.987	0.998	bi (<->)	CANDYB010000001	155	637	fig|562.115499.peg.155			PTS system, mannitol-specific IIC component / PTS system, mannitol-specific IIB component (EC 2.7.1.197) / PTS system, mannitol-specific IIA component (EC 2.7.1.197)
CP048107	195	120	fig|562.58133.peg.195	GWK05_00895		PLF_561_00029804	PGF_00007054	GTPase (EC 3.6.1.-)	196048	196410	+	bi (<->)	562.109465.con.0002	3413	120	fig|562.109465.peg.3413			GTPase (EC 3.6.1.-)	1	0.992	bi (<->)	562.109464.con.0001	2474	120	fig|562.109464.peg.2474			GTPase (EC 3.6.1.-)	1	0.992	bi (<->)	562.109463.con.0005	3630	120	fig|562.109463.peg.3630			GTPase (EC 3.6.1.-)	1	0.992	bi (<->)	CANDYB010000001	156	120	fig|562.115499.peg.156			GTPase (EC 3.6.1.-)
CP048107	196	378	fig|562.58133.peg.196	GWK05_00900		PLF_561_00001349	PGF_00014162	Inner membrane protein YibH	196413	197549	+	bi (<->)	562.109465.con.0002	3412	378	fig|562.109465.peg.3412			Inner membrane protein YibH	1	0.997	bi (<->)	562.109464.con.0001	2473	378	fig|562.109464.peg.2473			Inner membrane protein YibH	1	0.997	bi (<->)	562.109463.con.0005	3631	378	fig|562.109463.peg.3631			Inner membrane protein YibH	1	0.997	bi (<->)	CANDYB010000001	157	378	fig|562.115499.peg.157			Inner membrane protein YibH
CP048107	197	173	fig|562.58133.peg.197	GWK05_00905			PGF_00100827	hypothetical protein	198007	198528	-	bi (<->)	562.109465.con.0002	3411	105	fig|562.109465.peg.3411			hypothetical protein	0.886	0.99
CP048107	199	378	fig|562.58133.peg.199	GWK05_00915		PLF_561_00000004	PGF_00010376	H repeat-associated protein, YhhI family	199086	200222	-	uni (->)	562.109465.con.0002	3286	378	fig|562.109465.peg.3286			H repeat-associated protein, YhhI family	0.979	0.997	uni (->)	562.109464.con.0001	2344	378	fig|562.109464.peg.2344			H repeat-associated protein, YhhI family	0.979	0.997	uni (->)	562.109463.con.0005	3788	378	fig|562.109463.peg.3788			H repeat-associated protein, YhhI family	0.976	0.997	uni (->)	CANDYB010000001	287	378	fig|562.115499.peg.287			H repeat-associated protein, YhhI family
CP048107	200	116	fig|562.58133.peg.200					DsORF-h1	200526	200876	-
CP048107	201	100	fig|562.58133.peg.201	GWK05_00920		PLF_561_00048557	PGF_01642039	hypothetical protein	201185	201487	-
CP048107	202	181	fig|562.58133.peg.202			PLF_561_00015026	PGF_10516980	core protein	201555	202100	-
CP048107	203	280	fig|562.58133.peg.203	GWK05_00925		PLF_561_00004529	PGF_00089550	Protein YibA	202148	202990	-	bi (<->)	562.109465.con.0002	3408	280	fig|562.109465.peg.3408			Protein YibA	0.996	0.996	bi (<->)	562.109464.con.0001	2468	280	fig|562.109464.peg.2468			Protein YibA	0.996	0.996	bi (<->)	562.109463.con.0005	3634	280	fig|562.109463.peg.3634			Protein YibA	0.996	0.996	bi (<->)	CANDYB010000001	162	280	fig|562.115499.peg.162			Protein YibA
CP048107	204	127	fig|562.58133.peg.204	GWK05_00930	yhhH	PLF_561_00006026	PGF_00065592	Uncharacterized protein YhhH	203095	203478	-	bi (<->)	562.109465.con.0002	3284	127	fig|562.109465.peg.3284			Uncharacterized protein YhhH	0.976	0.992	bi (<->)	562.109464.con.0001	2342	127	fig|562.109464.peg.2342			Uncharacterized protein YhhH	0.976	0.992	bi (<->)	562.109463.con.0005	3790	127	fig|562.109463.peg.3790			Uncharacterized protein YhhH	0.969	0.992	bi (<->)	CANDYB010000001	289	127	fig|562.115499.peg.289			Uncharacterized protein YhhH
CP048107	205	1411	fig|562.58133.peg.205	GWK05_00935		PLF_561_00005306	PGF_12803600	Protein RhsB	203450	207685	-	bi (<->)	562.109465.con.0002	3407	1377	fig|562.109465.peg.3407			Protein RhsA	0.954	0.907	bi (<->)	562.109464.con.0001	2341	1411	fig|562.109464.peg.2341			Protein RhsB	0.966	0.999	bi (<->)	562.109463.con.0005	3791	1411	fig|562.109463.peg.3791			Protein RhsB	0.96	0.999	bi (<->)	CANDYB010000001	290	1411	fig|562.115499.peg.290			Protein RhsB
CP048107	206	43	fig|562.58133.peg.206			PLF_561_00004066	PGF_00109729	hypothetical protein	207772	207903	-	bi (<->)	562.109465.con.0002	3406	47	fig|562.109465.peg.3406			hypothetical protein	0.951	0.851	bi (<->)	562.109464.con.0001	2466	47	fig|562.109464.peg.2466			hypothetical protein	0.951	0.851	bi (<->)	562.109463.con.0005	3636	47	fig|562.109463.peg.3636			hypothetical protein	0.953	0.894	bi (<->)	CANDYB010000001	164	47	fig|562.115499.peg.164			hypothetical protein
CP048107	207	202	fig|562.58133.peg.207	GWK05_00940		PLF_561_00001573	PGF_00008441	Uncharacterized GST-like protein YibF	207914	208522	+	bi (<->)	562.109465.con.0002	3405	202	fig|562.109465.peg.3405			Uncharacterized GST-like protein YibF	0.995	0.995	bi (<->)	562.109464.con.0001	2465	202	fig|562.109464.peg.2465			Uncharacterized GST-like protein YibF	0.995	0.995	bi (<->)	562.109463.con.0005	3637	202	fig|562.109463.peg.3637			Uncharacterized GST-like protein YibF	0.995	0.995	bi (<->)	CANDYB010000001	165	202	fig|562.115499.peg.165			Uncharacterized GST-like protein YibF
CP048107	208	463	fig|562.58133.peg.208	GWK05_00945	selA	PLF_561_00003038	PGF_00016231	L-seryl-tRNA(Sec) selenium transferase (EC 2.9.1.1)	208620	210011	+	bi (<->)	562.109465.con.0002	3404	463	fig|562.109465.peg.3404			L-seryl-tRNA(Sec) selenium transferase (EC 2.9.1.1)	0.991	0.998	bi (<->)	562.109464.con.0001	2464	463	fig|562.109464.peg.2464			L-seryl-tRNA(Sec) selenium transferase (EC 2.9.1.1)	0.989	0.998	bi (<->)	562.109463.con.0005	3638	463	fig|562.109463.peg.3638			L-seryl-tRNA(Sec) selenium transferase (EC 2.9.1.1)	0.991	0.998	bi (<->)	CANDYB010000001	166	463	fig|562.115499.peg.166			L-seryl-tRNA(Sec) selenium transferase (EC 2.9.1.1)
CP048107	209	614	fig|562.58133.peg.209	GWK05_00950	selB	PLF_561_00000981	PGF_03743176	Selenocysteine-specific translation elongation factor	210008	211852	+	bi (<->)	562.109465.con.0002	3403	614	fig|562.109465.peg.3403			Selenocysteine-specific translation elongation factor	0.989	0.998	bi (<->)	562.109464.con.0001	2463	614	fig|562.109464.peg.2463			Selenocysteine-specific translation elongation factor	0.99	0.998	bi (<->)	562.109463.con.0005	3639	614	fig|562.109463.peg.3639			Selenocysteine-specific translation elongation factor	0.992	0.998	bi (<->)	CANDYB010000001	167	614	fig|562.115499.peg.167			Selenocysteine-specific translation elongation factor
CP048107	210	383	fig|562.58133.peg.210	GWK05_00955	yiaY	PLF_561_00000567	PGF_03572345	Alcohol dehydrogenase (EC 1.1.1.1)	212043	213194	+	bi (<->)	562.109465.con.0002	3402	383	fig|562.109465.peg.3402			Alcohol dehydrogenase (EC 1.1.1.1)	0.997	0.997	bi (<->)	562.109464.con.0001	2462	383	fig|562.109464.peg.2462			Alcohol dehydrogenase (EC 1.1.1.1)	0.997	0.997	bi (<->)	562.109463.con.0005	3640	383	fig|562.109463.peg.3640			Alcohol dehydrogenase (EC 1.1.1.1)	0.995	0.997	bi (<->)	CANDYB010000001	168	383	fig|562.115499.peg.168			Alcohol dehydrogenase (EC 1.1.1.1)
CP048107	211	431	fig|562.58133.peg.211	GWK05_00960		PLF_561_00004561	PGF_08225224	hypothetical protein	213324	214619	+											bi (<->)	562.109464.con.0003	4323	358	fig|562.109464.peg.4323			Fic family protein MloA	0.264	0.573
CP048107	212	512	fig|562.58133.peg.212	GWK05_00965		PLF_561_00003149	PGF_04147121	Aldehyde dehydrogenase B (EC 1.2.1.22)	214727	216265	+	bi (<->)	562.109465.con.0002	3401	512	fig|562.109465.peg.3401			Aldehyde dehydrogenase B (EC 1.2.1.22)	0.996	0.998	bi (<->)	562.109464.con.0001	2461	512	fig|562.109464.peg.2461			Aldehyde dehydrogenase B (EC 1.2.1.22)	0.996	0.998	bi (<->)	562.109463.con.0005	3641	512	fig|562.109463.peg.3641			Aldehyde dehydrogenase B (EC 1.2.1.22)	1	0.998	bi (<->)	CANDYB010000001	169	512	fig|562.115499.peg.169			Aldehyde dehydrogenase B (EC 1.2.1.22)
CP048107	213	359	fig|562.58133.peg.213	GWK05_00970		PLF_561_00011410	PGF_00037709	Prophage Lp2 protein 6	216306	217385	-
CP048107	214	61	fig|562.58133.peg.214	GWK05_00975		PLF_561_00007471	PGF_06897169	FIG00641967: hypothetical protein	217858	218043	+
CP048107	215	136	fig|562.58133.peg.215	GWK05_00980		PLF_561_00007447	PGF_00422096	DNA-binding protein, CopG family	218060	218470	+
CP048107	216	659	fig|562.58133.peg.216	GWK05_00985		PLF_561_00004528	PGF_02686787	Putative glycosyl hydrolase of unknown function (DUF1680)	218582	220561	-
CP048107	217	466	fig|562.58133.peg.217	GWK05_00990		PLF_561_00004527	PGF_00690839	Xyloside transporter XynT	220572	221972	-	uni (->)	562.109465.con.0002	3474	460	fig|562.109465.peg.3474			Proposed xyloside/Na+ symporter YicJ	0.376	0.959	uni (->)	562.109464.con.0001	2536	460	fig|562.109464.peg.2536			Proposed xyloside/Na+ symporter YicJ	0.376	0.959	uni (->)	562.109463.con.0005	3567	460	fig|562.109463.peg.3567			Proposed xyloside/Na+ symporter YicJ	0.376	0.959	uni (->)	CANDYB010000001	94	460	fig|562.115499.peg.94			Proposed xyloside/Na+ symporter YicJ
CP048107	218	271	fig|562.58133.peg.218	GWK05_00995		PLF_561_00004554	PGF_00058965	Transcriptional regulator, AraC family	222198	223013	+	uni (->)	562.109465.con.0002	3770	283	fig|562.109465.peg.3770			Uncharacterized transcriptional regulator YijO, AraC family	0.278	0.339	uni (->)	562.109464.con.0005	4815	283	fig|562.109464.peg.4815			Uncharacterized transcriptional regulator YijO, AraC family	0.278	0.339	bi (<->)	562.109463.con.0004	3156	296	fig|562.109463.peg.3156			Transcriptional activator of 4-hydroxyphenylacetate 3-monooxygenase operon, XylS/AraC family	0.249	0.858	uni (->)	CANDYB010000001	4561	283	fig|562.115499.peg.4561			Uncharacterized transcriptional regulator YijO, AraC family
CP048107	219	231	fig|562.58133.peg.219	GWK05_01000	araD	PLF_561_00003609	PGF_00016220	L-ribulose-5-phosphate 4-epimerase SgbE (EC 5.1.3.4)	223045	223740	-	bi (<->)	562.109465.con.0002	3395	231	fig|562.109465.peg.3395			L-ribulose-5-phosphate 4-epimerase SgbE (EC 5.1.3.4)	0.97	0.996	bi (<->)	562.109464.con.0001	2455	231	fig|562.109464.peg.2455			L-ribulose-5-phosphate 4-epimerase SgbE (EC 5.1.3.4)	0.97	0.996	bi (<->)	562.109463.con.0005	3647	231	fig|562.109463.peg.3647			L-ribulose-5-phosphate 4-epimerase SgbE (EC 5.1.3.4)	0.965	0.996	bi (<->)	CANDYB010000001	175	231	fig|562.115499.peg.175			L-ribulose-5-phosphate 4-epimerase SgbE (EC 5.1.3.4)
CP048107	220	286	fig|562.58133.peg.220	GWK05_01005		PLF_561_00003607	PGF_00016271	L-xylulose 5-phosphate 3-epimerase (EC 5.1.3.-) homolog	223734	224594	-	bi (<->)	562.109465.con.0002	3394	286	fig|562.109465.peg.3394			L-xylulose 5-phosphate 3-epimerase (EC 5.1.3.-) homolog	0.979	0.997	bi (<->)	562.109464.con.0001	2454	286	fig|562.109464.peg.2454			L-xylulose 5-phosphate 3-epimerase (EC 5.1.3.-) homolog	0.979	0.997	bi (<->)	562.109463.con.0005	3648	286	fig|562.109463.peg.3648			L-xylulose 5-phosphate 3-epimerase (EC 5.1.3.-) homolog	0.965	0.997	bi (<->)	CANDYB010000001	176	286	fig|562.115499.peg.176			L-xylulose 5-phosphate 3-epimerase (EC 5.1.3.-) homolog
CP048107	221	220	fig|562.58133.peg.221	GWK05_01010	ulaD	PLF_561_00003634	PGF_00419630	3-keto-L-gulonate 6-phosphate decarboxylase homolog	224587	225249	-	bi (<->)	562.109465.con.0002	3393	220	fig|562.109465.peg.3393			3-keto-L-gulonate 6-phosphate decarboxylase homolog	0.986	0.995	bi (<->)	562.109464.con.0001	2453	220	fig|562.109464.peg.2453			3-keto-L-gulonate 6-phosphate decarboxylase homolog	0.986	0.995	bi (<->)	562.109463.con.0005	3649	220	fig|562.109463.peg.3649			3-keto-L-gulonate 6-phosphate decarboxylase homolog	0.973	0.995	bi (<->)	CANDYB010000001	177	220	fig|562.115499.peg.177			3-keto-L-gulonate 6-phosphate decarboxylase homolog
CP048107	222	498	fig|562.58133.peg.222	GWK05_01015	lyxK	PLF_561_00003617	PGF_00016272	L-xylulose/3-keto-L-gulonate kinase (EC 2.7.1.-)	225246	226742	-	bi (<->)	562.109465.con.0002	3392	498	fig|562.109465.peg.3392			L-xylulose/3-keto-L-gulonate kinase (EC 2.7.1.-)	0.978	0.998	bi (<->)	562.109464.con.0001	2452	498	fig|562.109464.peg.2452			L-xylulose/3-keto-L-gulonate kinase (EC 2.7.1.-)	0.978	0.998	bi (<->)	562.109463.con.0005	3650	498	fig|562.109463.peg.3650			L-xylulose/3-keto-L-gulonate kinase (EC 2.7.1.-)	0.978	0.998	bi (<->)	CANDYB010000001	178	498	fig|562.115499.peg.178			L-xylulose/3-keto-L-gulonate kinase (EC 2.7.1.-)
CP048107	223	328	fig|562.58133.peg.223	GWK05_01020	yiaO	PLF_561_00003606	PGF_00029881	2,3-diketo-L-gulonate-binding periplasmic protein yiaO precursor	226746	227732	-	bi (<->)	562.109465.con.0002	3391	328	fig|562.109465.peg.3391			2,3-diketo-L-gulonate-binding periplasmic protein yiaO precursor	0.991	0.997	bi (<->)	562.109464.con.0001	2451	328	fig|562.109464.peg.2451			2,3-diketo-L-gulonate-binding periplasmic protein yiaO precursor	0.991	0.997	bi (<->)	562.109463.con.0005	3651	328	fig|562.109463.peg.3651			2,3-diketo-L-gulonate-binding periplasmic protein yiaO precursor	0.991	0.997	bi (<->)	CANDYB010000001	179	328	fig|562.115499.peg.179			2,3-diketo-L-gulonate-binding periplasmic protein yiaO precursor
CP048107	224	425	fig|562.58133.peg.224	GWK05_01025	yiaN	PLF_561_00003602	PGF_00029443	2,3-diketo-L-gulonate TRAP transporter large permease protein yiaN	227745	229022	-	bi (<->)	562.109465.con.0002	3390	425	fig|562.109465.peg.3390			2,3-diketo-L-gulonate TRAP transporter large permease protein yiaN	0.986	0.998	bi (<->)	562.109464.con.0001	2450	245	fig|562.109464.peg.2450			2,3-diketo-L-gulonate TRAP transporter large permease protein yiaN	0.988	0.996	bi (<->)	562.109463.con.0005	3652	425	fig|562.109463.peg.3652			2,3-diketo-L-gulonate TRAP transporter large permease protein yiaN	0.984	0.998	bi (<->)	CANDYB010000001	180	425	fig|562.115499.peg.180			2,3-diketo-L-gulonate TRAP transporter large permease protein yiaN
CP048107	225	157	fig|562.58133.peg.225	GWK05_01030	yiaM	PLF_561_00004168	PGF_00029682	2,3-diketo-L-gulonate TRAP transporter small permease protein yiaM	229025	229498	-	bi (<->)	562.109465.con.0002	3389	157	fig|562.109465.peg.3389			2,3-diketo-L-gulonate TRAP transporter small permease protein yiaM	1	0.994	bi (<->)	562.109464.con.0001	2448	157	fig|562.109464.peg.2448			2,3-diketo-L-gulonate TRAP transporter small permease protein yiaM	1	0.994	bi (<->)	562.109463.con.0005	3653	157	fig|562.109463.peg.3653			2,3-diketo-L-gulonate TRAP transporter small permease protein yiaM	1	0.994	bi (<->)	CANDYB010000001	181	157	fig|562.115499.peg.181			2,3-diketo-L-gulonate TRAP transporter small permease protein yiaM
CP048107	226	155	fig|562.58133.peg.226	GWK05_01035		PLF_561_00130501	PGF_04674978	Uncharacterized protein YiaL	229616	230083	-	bi (<->)	562.109465.con.0002	3388	155	fig|562.109465.peg.3388			Uncharacterized protein YiaL	0.961	0.994	bi (<->)	562.109464.con.0001	2447	155	fig|562.109464.peg.2447			Uncharacterized protein YiaL	0.961	0.994	bi (<->)	562.109463.con.0005	3654	155	fig|562.109463.peg.3654			Uncharacterized protein YiaL	0.987	0.994	bi (<->)	CANDYB010000001	182	155	fig|562.115499.peg.182			Uncharacterized protein YiaL
CP048107	227	332	fig|562.58133.peg.227	GWK05_01040	yiaK	PLF_561_00003592	PGF_00417443	3-dehydro-L-gulonate 2-dehydrogenase (EC 1.1.1.130)	230095	231093	-	bi (<->)	562.109465.con.0002	3387	332	fig|562.109465.peg.3387			3-dehydro-L-gulonate 2-dehydrogenase (EC 1.1.1.130)	0.994	0.997	bi (<->)	562.109464.con.0001	2446	332	fig|562.109464.peg.2446			3-dehydro-L-gulonate 2-dehydrogenase (EC 1.1.1.130)	0.994	0.997	bi (<->)	562.109463.con.0005	3655	332	fig|562.109463.peg.3655			3-dehydro-L-gulonate 2-dehydrogenase (EC 1.1.1.130)	0.997	0.997	bi (<->)	CANDYB010000001	183	332	fig|562.115499.peg.183			3-dehydro-L-gulonate 2-dehydrogenase (EC 1.1.1.130)
CP048107	228	282	fig|562.58133.peg.228	GWK05_01045	yiaJ	PLF_561_00003559	PGF_01544095	Transcriptional regulator yiaJ, IclR family	231294	232142	+	bi (<->)	562.109465.con.0002	3386	282	fig|562.109465.peg.3386			Transcriptional regulator yiaJ, IclR family	0.996	0.996	bi (<->)	562.109464.con.0001	2445	282	fig|562.109464.peg.2445			Transcriptional regulator yiaJ, IclR family	0.996	0.996	bi (<->)	562.109463.con.0005	3656	282	fig|562.109463.peg.3656			Transcriptional regulator yiaJ, IclR family	0.996	0.996	bi (<->)	CANDYB010000001	184	282	fig|562.115499.peg.184			Transcriptional regulator yiaJ, IclR family
CP048107	229	157	fig|562.58133.peg.229	GWK05_01050		PLF_561_00002994	PGF_00040706	Putative electron transport protein YsaA	232244	232717	+	bi (<->)	562.109465.con.0002	3385	157	fig|562.109465.peg.3385			Putative electron transport protein YsaA	0.949	0.994	bi (<->)	562.109464.con.0001	2444	157	fig|562.109464.peg.2444			Putative electron transport protein YsaA	0.943	0.994	bi (<->)	562.109463.con.0005	3657	157	fig|562.109463.peg.3657			Putative electron transport protein YsaA	0.949	0.994	bi (<->)	CANDYB010000001	185	157	fig|562.115499.peg.185			Putative electron transport protein YsaA
CP048107	230	417	fig|562.58133.peg.230	GWK05_01055	avtA	PLF_561_00001235	PGF_00066449	Valine--pyruvate aminotransferase (EC 2.6.1.66)	232756	234009	-	bi (<->)	562.109465.con.0002	3384	417	fig|562.109465.peg.3384			Valine--pyruvate aminotransferase (EC 2.6.1.66)	0.99	0.998	bi (<->)	562.109464.con.0001	2443	417	fig|562.109464.peg.2443			Valine--pyruvate aminotransferase (EC 2.6.1.66)	0.99	0.998	bi (<->)	562.109463.con.0005	3658	417	fig|562.109463.peg.3658			Valine--pyruvate aminotransferase (EC 2.6.1.66)	0.99	0.998	bi (<->)	CANDYB010000001	186	417	fig|562.115499.peg.186			Valine--pyruvate aminotransferase (EC 2.6.1.66)
CP048107	231	676	fig|562.58133.peg.231	GWK05_01060	malS	PLF_561_00000367	PGF_03006136	Periplasmic alpha-amylase (EC 3.2.1.1)	234187	236217	-	bi (<->)	562.109465.con.0002	3383	676	fig|562.109465.peg.3383			Periplasmic alpha-amylase (EC 3.2.1.1)	0.97	0.999	bi (<->)	562.109464.con.0001	2442	676	fig|562.109464.peg.2442			Periplasmic alpha-amylase (EC 3.2.1.1)	0.97	0.999	bi (<->)	562.109463.con.0005	3659	676	fig|562.109463.peg.3659			Periplasmic alpha-amylase (EC 3.2.1.1)	0.972	0.999	bi (<->)	CANDYB010000001	187	676	fig|562.115499.peg.187			Periplasmic alpha-amylase (EC 3.2.1.1)
CP048107	232	274	fig|562.58133.peg.232	GWK05_01065		PLF_561_00000994	PGF_00070142	BAX protein	236537	237361	+	bi (<->)	562.109465.con.0002	3382	274	fig|562.109465.peg.3382			BAX protein	1	0.996	bi (<->)	562.109464.con.0001	2441	274	fig|562.109464.peg.2441			BAX protein	1	0.996	bi (<->)	562.109463.con.0005	3660	274	fig|562.109463.peg.3660			BAX protein	1	0.996	bi (<->)	CANDYB010000001	189	274	fig|562.115499.peg.189			BAX protein
CP048107	233	392	fig|562.58133.peg.233	GWK05_01070		PLF_561_00001236	PGF_00067060	Xylose activator XylR (AraC family)	237469	238647	-	bi (<->)	562.109465.con.0002	3381	392	fig|562.109465.peg.3381			Xylose activator XylR (AraC family)	1	0.997	bi (<->)	562.109464.con.0001	2440	392	fig|562.109464.peg.2440			Xylose activator XylR (AraC family)	1	0.997	bi (<->)	562.109463.con.0005	3661	392	fig|562.109463.peg.3661			Xylose activator XylR (AraC family)	1	0.997	bi (<->)	CANDYB010000001	190	392	fig|562.115499.peg.190			Xylose activator XylR (AraC family)
CP048107	234	393	fig|562.58133.peg.234	GWK05_01075	xylH	PLF_561_00002368	PGF_06255546	D-xylose ABC transporter, permease protein XylH	238725	239906	-	bi (<->)	562.109465.con.0002	3380	393	fig|562.109465.peg.3380			D-xylose ABC transporter, permease protein XylH	0.995	0.997	bi (<->)	562.109464.con.0001	2439	393	fig|562.109464.peg.2439			D-xylose ABC transporter, permease protein XylH	0.997	0.997	bi (<->)	562.109463.con.0005	3662	393	fig|562.109463.peg.3662			D-xylose ABC transporter, permease protein XylH	0.997	0.997	bi (<->)	CANDYB010000001	191	393	fig|562.115499.peg.191			D-xylose ABC transporter, permease protein XylH
CP048107	235	513	fig|562.58133.peg.235	GWK05_01080	xylG	PLF_561_00000432	PGF_10029881	D-xylose ABC transporter, ATP-binding protein XylG	239884	241425	-	bi (<->)	562.109465.con.0002	3379	513	fig|562.109465.peg.3379			D-xylose ABC transporter, ATP-binding protein XylG	0.994	0.998	bi (<->)	562.109464.con.0001	2438	513	fig|562.109464.peg.2438			D-xylose ABC transporter, ATP-binding protein XylG	0.994	0.998	bi (<->)	562.109463.con.0005	3663	513	fig|562.109463.peg.3663			D-xylose ABC transporter, ATP-binding protein XylG	0.994	0.998	bi (<->)	CANDYB010000001	192	513	fig|562.115499.peg.192			D-xylose ABC transporter, ATP-binding protein XylG
CP048107	236	330	fig|562.58133.peg.236	GWK05_01085	xylF	PLF_561_00000946	PGF_01138219	D-xylose ABC transporter, substrate-binding protein XylF	241503	242495	-	bi (<->)	562.109465.con.0002	3378	330	fig|562.109465.peg.3378			D-xylose ABC transporter, substrate-binding protein XylF	0.994	0.997	bi (<->)	562.109464.con.0001	2437	330	fig|562.109464.peg.2437			D-xylose ABC transporter, substrate-binding protein XylF	0.994	0.997	bi (<->)	562.109463.con.0005	3664	330	fig|562.109463.peg.3664			D-xylose ABC transporter, substrate-binding protein XylF	0.991	0.997	bi (<->)	CANDYB010000001	193	330	fig|562.115499.peg.193			D-xylose ABC transporter, substrate-binding protein XylF
CP048107	237	440	fig|562.58133.peg.237	GWK05_01090	xylA	PLF_561_00001046	PGF_00067063	Xylose isomerase (EC 5.3.1.5)	242861	244183	+	bi (<->)	562.109465.con.0002	3377	440	fig|562.109465.peg.3377			Xylose isomerase (EC 5.3.1.5)	0.998	0.998	bi (<->)	562.109464.con.0001	2436	440	fig|562.109464.peg.2436			Xylose isomerase (EC 5.3.1.5)	0.998	0.998	bi (<->)	562.109463.con.0005	3665	440	fig|562.109463.peg.3665			Xylose isomerase (EC 5.3.1.5)	0.998	0.998	bi (<->)	CANDYB010000001	194	440	fig|562.115499.peg.194			Xylose isomerase (EC 5.3.1.5)
CP048107	238	484	fig|562.58133.peg.238	GWK05_01095	xylB	PLF_561_00000422	PGF_07639199	Xylulose kinase (EC 2.7.1.17)	244255	245709	+	bi (<->)	562.109465.con.0002	3376	484	fig|562.109465.peg.3376			Xylulose kinase (EC 2.7.1.17)	0.983	0.998	bi (<->)	562.109464.con.0001	2435	484	fig|562.109464.peg.2435			Xylulose kinase (EC 2.7.1.17)	0.983	0.998	bi (<->)	562.109463.con.0005	3666	484	fig|562.109463.peg.3666			Xylulose kinase (EC 2.7.1.17)	0.979	0.996	bi (<->)	CANDYB010000001	195	484	fig|562.115499.peg.195			Xylulose kinase (EC 2.7.1.17)
CP048107	239	113	fig|562.58133.peg.239	GWK05_01100		PLF_561_00002307	PGF_00014158	Inner membrane protein YiaB	245878	246219	+	bi (<->)	562.109465.con.0002	3375	113	fig|562.109465.peg.3375			Inner membrane protein YiaB	0.956	0.991	bi (<->)	562.109464.con.0001	2434	113	fig|562.109464.peg.2434			Inner membrane protein YiaB	0.956	0.991	bi (<->)	562.109463.con.0005	3667	113	fig|562.109463.peg.3667			Inner membrane protein YiaB	0.956	0.991	bi (<->)	CANDYB010000001	196	113	fig|562.115499.peg.196			Inner membrane protein YiaB
CP048107	240	145	fig|562.58133.peg.240	GWK05_01105		PLF_561_00001194	PGF_00014157	Inner membrane protein YiaA	246265	246702	+	bi (<->)	562.109465.con.0002	3374	145	fig|562.109465.peg.3374			Inner membrane protein YiaA	1	0.993	bi (<->)	562.109464.con.0001	2433	145	fig|562.109464.peg.2433			Inner membrane protein YiaA	1	0.993	bi (<->)	562.109463.con.0005	3668	145	fig|562.109463.peg.3668			Inner membrane protein YiaA	1	0.993	bi (<->)	CANDYB010000001	197	145	fig|562.115499.peg.197			Inner membrane protein YiaA
CP048107	241	331	fig|562.58133.peg.241	GWK05_01110		PLF_561_00000723	PGF_00014160	Inner membrane protein YiaH	246744	247739	-	bi (<->)	562.109465.con.0002	3373	331	fig|562.109465.peg.3373			Inner membrane protein YiaH	0.967	0.997	bi (<->)	562.109464.con.0001	2432	331	fig|562.109464.peg.2432			Inner membrane protein YiaH	0.967	0.997	bi (<->)	562.109463.con.0005	3669	331	fig|562.109463.peg.3669			Inner membrane protein YiaH	0.967	0.997	bi (<->)	CANDYB010000001	198	331	fig|562.115499.peg.198			Inner membrane protein YiaH
CP048107	242	102	fig|562.58133.peg.242	GWK05_01115		PLF_561_00002855	PGF_00064784	Uncharacterized lipoprotein YsaB precursor	247914	248222	+	bi (<->)	562.109465.con.0002	3372	99	fig|562.109465.peg.3372			Uncharacterized lipoprotein YsaB precursor	0.931	0.99	bi (<->)	562.109464.con.0001	2431	99	fig|562.109464.peg.2431			Uncharacterized lipoprotein YsaB precursor	0.931	0.99	bi (<->)	562.109463.con.0005	3670	99	fig|562.109463.peg.3670			Uncharacterized lipoprotein YsaB precursor	0.931	0.99	bi (<->)	CANDYB010000001	199	99	fig|562.115499.peg.199			Uncharacterized lipoprotein YsaB precursor
CP048107	243	303	fig|562.58133.peg.243	GWK05_01120	glyQ	PLF_561_00002098	PGF_00009967	Glycyl-tRNA synthetase alpha chain (EC 6.1.1.14)	248317	249228	+	bi (<->)	562.109465.con.0002	3371	303	fig|562.109465.peg.3371			Glycyl-tRNA synthetase alpha chain (EC 6.1.1.14)	1	0.997	bi (<->)	562.109464.con.0001	2430	303	fig|562.109464.peg.2430			Glycyl-tRNA synthetase alpha chain (EC 6.1.1.14)	1	0.997	bi (<->)	562.109463.con.0005	3671	303	fig|562.109463.peg.3671			Glycyl-tRNA synthetase alpha chain (EC 6.1.1.14)	1	0.997	bi (<->)	CANDYB010000001	200	303	fig|562.115499.peg.200			Glycyl-tRNA synthetase alpha chain (EC 6.1.1.14)
CP048107	244	689	fig|562.58133.peg.244	GWK05_01125	glyS	PLF_561_00000852	PGF_00009969	Glycyl-tRNA synthetase beta chain (EC 6.1.1.14)	249238	251307	+	bi (<->)	562.109465.con.0002	3370	689	fig|562.109465.peg.3370			Glycyl-tRNA synthetase beta chain (EC 6.1.1.14)	0.997	0.999	bi (<->)	562.109464.con.0001	2429	689	fig|562.109464.peg.2429			Glycyl-tRNA synthetase beta chain (EC 6.1.1.14)	0.997	0.999	bi (<->)	562.109463.con.0005	3672	689	fig|562.109463.peg.3672			Glycyl-tRNA synthetase beta chain (EC 6.1.1.14)	0.997	0.999	bi (<->)	CANDYB010000001	201	689	fig|562.115499.peg.201			Glycyl-tRNA synthetase beta chain (EC 6.1.1.14)
CP048107	245	173	fig|562.58133.peg.245			PLF_561_00004457	PGF_00022075	Mobile element protein	251606	252127	+	uni (->)	562.109465.con.0003	3974	173	fig|562.109465.peg.3974			Mobile element protein	0.988	0.994	uni (->)	562.109464.con.0001	2427	173	fig|562.109464.peg.2427			Mobile element protein	0.988	0.994	uni (->)	562.109463.con.0004	2817	173	fig|562.109463.peg.2817			Mobile element protein	0.988	0.994	uni (->)	CANDYB010000001	4073	173	fig|562.115499.peg.4073			Mobile element protein
CP048107	246	283	fig|562.58133.peg.246	GWK05_01130		PLF_561_00009870	PGF_07304485	Putative transposase InsK for insertion sequence element IS150	252124	252975	+	uni (->)	562.109465.con.0003	3975	283	fig|562.109465.peg.3975			Putative transposase InsK for insertion sequence element IS150	0.993	0.996	uni (->)	562.109464.con.0001	2428	283	fig|562.109464.peg.2428			Putative transposase InsK for insertion sequence element IS150	0.993	0.996	uni (->)	562.109463.con.0005	3674	283	fig|562.109463.peg.3674			Putative transposase InsK for insertion sequence element IS150	0.993	0.996	uni (->)	CANDYB010000001	202	283	fig|562.115499.peg.202			Putative transposase InsK for insertion sequence element IS150
CP048107	247	50	fig|562.58133.peg.247	GWK05_01135	hokA	PLF_561_00003247	PGF_00408537	Toxic component of a type I toxin-antitoxin system, HokA	253077	253229	+	bi (<->)	562.109465.con.0002	3367	50	fig|562.109465.peg.3367			Toxic component of a type I toxin-antitoxin system, HokA	0.98	0.98	bi (<->)	562.109464.con.0001	2426	50	fig|562.109464.peg.2426			Toxic component of a type I toxin-antitoxin system, HokA	0.98	0.98	bi (<->)	562.109463.con.0005	3675	50	fig|562.109463.peg.3675			Toxic component of a type I toxin-antitoxin system, HokA	0.94	0.98	bi (<->)	CANDYB010000001	204	50	fig|562.115499.peg.204			Toxic component of a type I toxin-antitoxin system, HokA
CP048107	248	70	fig|562.58133.peg.248	GWK05_01140	cspA	PLF_561_00002908	PGF_03107473	Cold shock protein of CSP family => CspA (naming convention as in E.coli)	253418	253630	-	bi (<->)	562.109465.con.0002	3366	70	fig|562.109465.peg.3366			Cold shock protein of CSP family => CspA (naming convention as in E.coli)	1	0.986	bi (<->)	562.109464.con.0001	2425	70	fig|562.109464.peg.2425			Cold shock protein of CSP family => CspA (naming convention as in E.coli)	1	0.986	bi (<->)	562.109463.con.0005	3676	70	fig|562.109463.peg.3676			Cold shock protein of CSP family => CspA (naming convention as in E.coli)	1	0.986	bi (<->)	CANDYB010000001	205	70	fig|562.115499.peg.205			Cold shock protein of CSP family => CspA (naming convention as in E.coli)
CP048107	249	96	fig|562.58133.peg.249	GWK05_01145		PLF_561_00002063	PGF_00061434	Antitoxin to RelE-like translational repressor toxin	253911	254201	-	bi (<->)	562.109465.con.0002	3365	96	fig|562.109465.peg.3365			Antitoxin to RelE-like translational repressor toxin	1	0.99	bi (<->)	562.109464.con.0001	2424	96	fig|562.109464.peg.2424			Antitoxin to RelE-like translational repressor toxin	1	0.99	bi (<->)	562.109463.con.0005	3677	96	fig|562.109463.peg.3677			Antitoxin to RelE-like translational repressor toxin	1	0.99	bi (<->)	CANDYB010000001	206	96	fig|562.115499.peg.206			Antitoxin to RelE-like translational repressor toxin
CP048107	250	236	fig|562.58133.peg.250	GWK05_01150		PLF_561_00001583	PGF_03352625	Uncharacterized protein YiaF	254635	255345	+	bi (<->)	562.109465.con.0002	3364	236	fig|562.109465.peg.3364			Uncharacterized protein YiaF	1	0.996	bi (<->)	562.109464.con.0001	2423	236	fig|562.109464.peg.2423			Uncharacterized protein YiaF	1	0.996	bi (<->)	562.109463.con.0005	3678	236	fig|562.109463.peg.3678			Uncharacterized protein YiaF	1	0.996	bi (<->)	CANDYB010000001	207	236	fig|562.115499.peg.207			Uncharacterized protein YiaF
CP048107	251	324	fig|562.58133.peg.251	GWK05_01155	ghrB	PLF_561_00000692	PGF_00400351	2-ketoaldonate reductase, broad specificity (EC 1.1.1.215)	255395	256369	-	bi (<->)	562.109465.con.0002	3363	324	fig|562.109465.peg.3363			2-ketoaldonate reductase, broad specificity (EC 1.1.1.215)	0.994	0.997	bi (<->)	562.109464.con.0001	2422	324	fig|562.109464.peg.2422			2-ketoaldonate reductase, broad specificity (EC 1.1.1.215)	0.994	0.997	bi (<->)	562.109463.con.0005	3679	324	fig|562.109463.peg.3679			2-ketoaldonate reductase, broad specificity (EC 1.1.1.215)	0.991	0.997	bi (<->)	CANDYB010000001	208	324	fig|562.115499.peg.208			2-ketoaldonate reductase, broad specificity (EC 1.1.1.215)
CP048107	252	219	fig|562.58133.peg.252	GWK05_01160		PLF_561_00002728	PGF_08006777	Outer membrane porin, OmpA family	256473	257132	-	bi (<->)	562.109465.con.0002	3362	219	fig|562.109465.peg.3362			Outer membrane porin, OmpA family	1	0.995	bi (<->)	562.109464.con.0001	2421	219	fig|562.109464.peg.2421			Outer membrane porin, OmpA family	1	0.995	bi (<->)	562.109463.con.0005	3680	219	fig|562.109463.peg.3680			Outer membrane porin, OmpA family	1	0.995	bi (<->)	CANDYB010000001	209	219	fig|562.115499.peg.209			Outer membrane porin, OmpA family
CP048107	253	777	fig|562.58133.peg.253	GWK05_01165		PLF_561_00000509	PGF_00404364	Biotin sulfoxide reductase (EC 1.-.-.-) / Free methionine-(S)-sulfoxide reductase	257285	259618	+	bi (<->)	562.109465.con.0002	3361	777	fig|562.109465.peg.3361			Biotin sulfoxide reductase (EC 1.-.-.-) / Free methionine-(S)-sulfoxide reductase	0.982	0.999	bi (<->)	562.109464.con.0001	2420	777	fig|562.109464.peg.2420			Biotin sulfoxide reductase (EC 1.-.-.-) / Free methionine-(S)-sulfoxide reductase	0.982	0.999	bi (<->)	562.109463.con.0005	3681	777	fig|562.109463.peg.3681			Biotin sulfoxide reductase (EC 1.-.-.-) / Free methionine-(S)-sulfoxide reductase	0.981	0.999	bi (<->)	CANDYB010000001	210	777	fig|562.115499.peg.210			Biotin sulfoxide reductase (EC 1.-.-.-) / Free methionine-(S)-sulfoxide reductase
CP048107	254	146	fig|562.58133.peg.254	GWK05_01170		PLF_561_00003107	PGF_01074065	Uncharacterized N-acetyltransferase YiaC	259587	260027	-	bi (<->)	562.109465.con.0002	3360	146	fig|562.109465.peg.3360			Uncharacterized N-acetyltransferase YiaC	0.993	0.993	bi (<->)	562.109464.con.0001	2419	146	fig|562.109464.peg.2419			Uncharacterized N-acetyltransferase YiaC	0.993	0.993	bi (<->)	562.109463.con.0005	3682	146	fig|562.109463.peg.3682			Uncharacterized N-acetyltransferase YiaC	0.986	0.993	bi (<->)	CANDYB010000001	211	146	fig|562.115499.peg.211			Uncharacterized N-acetyltransferase YiaC
CP048107	255	187	fig|562.58133.peg.255	GWK05_01175	tag	PLF_561_00002176	PGF_05357708	DNA-3-methyladenine glycosylase (EC 3.2.2.20)	260024	260587	-	bi (<->)	562.109465.con.0002	3359	187	fig|562.109465.peg.3359			DNA-3-methyladenine glycosylase (EC 3.2.2.20)	0.984	0.995	bi (<->)	562.109464.con.0001	2418	187	fig|562.109464.peg.2418			DNA-3-methyladenine glycosylase (EC 3.2.2.20)	0.984	0.995	bi (<->)	562.109463.con.0005	3683	187	fig|562.109463.peg.3683			DNA-3-methyladenine glycosylase (EC 3.2.2.20)	0.989	0.995	bi (<->)	CANDYB010000001	212	187	fig|562.115499.peg.212			DNA-3-methyladenine glycosylase (EC 3.2.2.20)
CP048107	256	100	fig|562.58133.peg.256			PLF_561_00000578	PGF_01574344	Uncharacterized protein YhjY	260745	261047	+	uni (->)	562.109465.con.0002	3358	232	fig|562.109465.peg.3358			Uncharacterized protein YhjY	0.98	0.427	uni (->)	562.109464.con.0001	2417	232	fig|562.109464.peg.2417			Uncharacterized protein YhjY	0.98	0.427	uni (->)	562.109463.con.0005	3684	232	fig|562.109463.peg.3684			Uncharacterized protein YhjY	0.98	0.427	uni (->)	CANDYB010000001	213	232	fig|562.115499.peg.213			Uncharacterized protein YhjY
CP048107	257	113	fig|562.58133.peg.257	GWK05_01180		PLF_561_00000578	PGF_01574344	Uncharacterized protein YhjY	261102	261443	+	bi (<->)	562.109465.con.0002	3358	232	fig|562.109465.peg.3358			Uncharacterized protein YhjY	0.991	0.483	bi (<->)	562.109464.con.0001	2417	232	fig|562.109464.peg.2417			Uncharacterized protein YhjY	0.991	0.483	bi (<->)	562.109463.con.0005	3684	232	fig|562.109463.peg.3684			Uncharacterized protein YhjY	0.991	0.483	bi (<->)	CANDYB010000001	213	232	fig|562.115499.peg.213			Uncharacterized protein YhjY
CP048107	258	402	fig|562.58133.peg.258	GWK05_01185		PLF_561_00002131	PGF_00043767	Putative resistance protein	261672	262880	+	bi (<->)	562.109465.con.0002	3357	402	fig|562.109465.peg.3357			Putative resistance protein	0.983	0.998	bi (<->)	562.109464.con.0001	2416	402	fig|562.109464.peg.2416			Putative resistance protein	0.983	0.998	bi (<->)	562.109463.con.0005	3685	402	fig|562.109463.peg.3685			Putative resistance protein	0.983	0.998	bi (<->)	CANDYB010000001	214	402	fig|562.115499.peg.214			Putative resistance protein
CP048107	259	563	fig|562.58133.peg.259	GWK05_01190	eptB	PLF_561_00000411	PGF_00033473	Kdo2-lipid A phosphoethanolamine transferase EptB (EC 2.7.8.42)	263204	264895	+	bi (<->)	562.109465.con.0002	3356	563	fig|562.109465.peg.3356			Kdo2-lipid A phosphoethanolamine transferase EptB (EC 2.7.8.42)	0.996	0.998	bi (<->)	562.109464.con.0001	2415	563	fig|562.109464.peg.2415			Kdo2-lipid A phosphoethanolamine transferase EptB (EC 2.7.8.42)	0.996	0.998	bi (<->)	562.109463.con.0005	3686	563	fig|562.109463.peg.3686			Kdo2-lipid A phosphoethanolamine transferase EptB (EC 2.7.8.42)	0.996	0.998	bi (<->)	CANDYB010000001	215	563	fig|562.115499.peg.215			Kdo2-lipid A phosphoethanolamine transferase EptB (EC 2.7.8.42)
CP048107	260	173	fig|562.58133.peg.260			PLF_561_00003502	PGF_02927666	Transposase	265227	265748	+	uni (->)	562.109465.con.0003	3974	173	fig|562.109465.peg.3974			Mobile element protein	0.272	0.925	uni (->)	562.109464.con.0001	2427	173	fig|562.109464.peg.2427			Mobile element protein	0.272	0.925	uni (->)	562.109463.con.0004	2817	173	fig|562.109463.peg.2817			Mobile element protein	0.272	0.925	uni (->)	CANDYB010000001	4073	173	fig|562.115499.peg.4073			Mobile element protein
CP048107	261	226	fig|562.58133.peg.261	GWK05_01200		PLF_561_00003393	PGF_07304485	Putative transposase InsK for insertion sequence element IS150	265894	266574	+	uni (->)	562.109465.con.0003	3975	283	fig|562.109465.peg.3975			Putative transposase InsK for insertion sequence element IS150	0.517	0.742	uni (->)	562.109464.con.0001	2428	283	fig|562.109464.peg.2428			Putative transposase InsK for insertion sequence element IS150	0.517	0.742	uni (->)	562.109463.con.0005	3674	283	fig|562.109463.peg.3674			Putative transposase InsK for insertion sequence element IS150	0.517	0.742	uni (->)	CANDYB010000001	202	283	fig|562.115499.peg.202			Putative transposase InsK for insertion sequence element IS150
CP048107	262	51	fig|562.58133.peg.262			PLF_561_00003442	PGF_08225224	hypothetical protein	266735	266890	+	bi (<->)	562.109465.con.0002	3355	51	fig|562.109465.peg.3355			hypothetical protein	0.961	0.98	bi (<->)	562.109464.con.0001	2414	51	fig|562.109464.peg.2414			hypothetical protein	0.961	0.98	bi (<->)	562.109463.con.0005	3687	51	fig|562.109463.peg.3687			hypothetical protein	0.961	0.98	bi (<->)	CANDYB010000001	216	51	fig|562.115499.peg.216			hypothetical protein
CP048107	263	535	fig|562.58133.peg.263	GWK05_01205	dppA	PLF_561_00001180	PGF_00423567	Dipeptide ABC transporter, substrate-binding protein DppA (TC 3.A.1.5.2) @ Dipeptide chemoreceptor	267242	268849	+	bi (<->)	562.109465.con.0002	3354	535	fig|562.109465.peg.3354			Dipeptide ABC transporter, substrate-binding protein DppA (TC 3.A.1.5.2) @ Dipeptide chemoreceptor	0.998	0.998	bi (<->)	562.109464.con.0001	2413	535	fig|562.109464.peg.2413			Dipeptide ABC transporter, substrate-binding protein DppA (TC 3.A.1.5.2) @ Dipeptide chemoreceptor	0.998	0.998	bi (<->)	562.109463.con.0005	3688	535	fig|562.109463.peg.3688			Dipeptide ABC transporter, substrate-binding protein DppA (TC 3.A.1.5.2) @ Dipeptide chemoreceptor	0.998	0.998	bi (<->)	CANDYB010000001	217	535	fig|562.115499.peg.217			Dipeptide ABC transporter, substrate-binding protein DppA (TC 3.A.1.5.2) @ Dipeptide chemoreceptor
CP048107	264	47	fig|562.58133.peg.264			PLF_561_00003541	PGF_08225224	hypothetical protein	268839	268982	-
CP048107	265	339	fig|562.58133.peg.265	GWK05_01210	dppB	PLF_561_00001616	PGF_00822481	Dipeptide ABC transporter, permease protein DppB (TC 3.A.1.5.2)	269000	270019	+	bi (<->)	562.109465.con.0002	3352	339	fig|562.109465.peg.3352			Dipeptide ABC transporter, permease protein DppB (TC 3.A.1.5.2)	1	0.997	bi (<->)	562.109464.con.0001	2411	339	fig|562.109464.peg.2411			Dipeptide ABC transporter, permease protein DppB (TC 3.A.1.5.2)	1	0.997	bi (<->)	562.109463.con.0005	3690	339	fig|562.109463.peg.3690			Dipeptide ABC transporter, permease protein DppB (TC 3.A.1.5.2)	1	0.997	bi (<->)	CANDYB010000001	219	339	fig|562.115499.peg.219			Dipeptide ABC transporter, permease protein DppB (TC 3.A.1.5.2)
CP048107	266	300	fig|562.58133.peg.266	GWK05_01215	dppC	PLF_561_00001718	PGF_05847461	Dipeptide ABC transporter, permease protein DppC (TC 3.A.1.5.2)	270029	270931	+	bi (<->)	562.109465.con.0002	3351	300	fig|562.109465.peg.3351			Dipeptide ABC transporter, permease protein DppC (TC 3.A.1.5.2)	1	0.997	bi (<->)	562.109464.con.0001	2410	300	fig|562.109464.peg.2410			Dipeptide ABC transporter, permease protein DppC (TC 3.A.1.5.2)	1	0.997	bi (<->)	562.109463.con.0005	3691	300	fig|562.109463.peg.3691			Dipeptide ABC transporter, permease protein DppC (TC 3.A.1.5.2)	1	0.997	bi (<->)	CANDYB010000001	220	300	fig|562.115499.peg.220			Dipeptide ABC transporter, permease protein DppC (TC 3.A.1.5.2)
CP048107	267	327	fig|562.58133.peg.267	GWK05_01220	dppD	PLF_561_00001717	PGF_00692866	Dipeptide ABC transporter, ATP-binding protein DppD (TC 3.A.1.5.2)	270942	271925	+	bi (<->)	562.109465.con.0002	3350	327	fig|562.109465.peg.3350			Dipeptide ABC transporter, ATP-binding protein DppD (TC 3.A.1.5.2)	0.994	0.997	bi (<->)	562.109464.con.0001	2409	327	fig|562.109464.peg.2409			Dipeptide ABC transporter, ATP-binding protein DppD (TC 3.A.1.5.2)	0.994	0.997	bi (<->)	562.109463.con.0005	3692	327	fig|562.109463.peg.3692			Dipeptide ABC transporter, ATP-binding protein DppD (TC 3.A.1.5.2)	0.994	0.997	bi (<->)	CANDYB010000001	221	327	fig|562.115499.peg.221			Dipeptide ABC transporter, ATP-binding protein DppD (TC 3.A.1.5.2)
CP048107	268	334	fig|562.58133.peg.268	GWK05_01225	dppF	PLF_561_00003069	PGF_00653980	Dipeptide ABC transporter, ATP-binding protein DppF (TC 3.A.1.5.2)	271922	272926	+	bi (<->)	562.109465.con.0002	3349	334	fig|562.109465.peg.3349			Dipeptide ABC transporter, ATP-binding protein DppF (TC 3.A.1.5.2)	0.988	0.997	bi (<->)	562.109464.con.0001	2408	334	fig|562.109464.peg.2408			Dipeptide ABC transporter, ATP-binding protein DppF (TC 3.A.1.5.2)	0.985	0.997	bi (<->)	562.109463.con.0005	3693	334	fig|562.109463.peg.3693			Dipeptide ABC transporter, ATP-binding protein DppF (TC 3.A.1.5.2)	0.988	0.997	bi (<->)	CANDYB010000001	222	334	fig|562.115499.peg.222			Dipeptide ABC transporter, ATP-binding protein DppF (TC 3.A.1.5.2)
CP048107	269	423	fig|562.58133.peg.269	GWK05_01230		PLF_561_00001033	PGF_12694413	HAAAP family transport protein YhjV	272956	274227	-	bi (<->)	562.109465.con.0002	3348	423	fig|562.109465.peg.3348			HAAAP family transport protein YhjV	0.988	0.998	bi (<->)	562.109464.con.0001	2407	423	fig|562.109464.peg.2407			HAAAP family transport protein YhjV	0.988	0.998	bi (<->)	562.109463.con.0005	3694	423	fig|562.109463.peg.3694			HAAAP family transport protein YhjV	0.988	0.998	bi (<->)	CANDYB010000001	223	423	fig|562.115499.peg.223			HAAAP family transport protein YhjV
CP048107	270	53	fig|562.58133.peg.270			PLF_561_00004175		FIG00638631: hypothetical protein	274377	274538	+											bi (<->)	562.109464.con.0001	2406	53	fig|562.109464.peg.2406			FIG00638631: hypothetical protein	0.981	0.981
CP048107	271	55	fig|562.58133.peg.271	GWK05_01235		PLF_561_00000046	PGF_00053075	Small inner membrane protein, YmgF family	274643	274810	+	bi (<->)	562.109465.con.0002	3347	55	fig|562.109465.peg.3347			Small inner membrane protein, YmgF family	0.945	0.982	bi (<->)	562.109464.con.0001	2405	55	fig|562.109464.peg.2405			Small inner membrane protein, YmgF family	0.945	0.982	bi (<->)	562.109463.con.0005	3695	55	fig|562.109463.peg.3695			Small inner membrane protein, YmgF family	0.945	0.982	bi (<->)	CANDYB010000001	225	55	fig|562.115499.peg.225			Small inner membrane protein, YmgF family
CP048107	272	39	fig|562.58133.peg.272				PGF_00722384	FIG00638919: hypothetical protein	274826	274945	-
CP048107	273	35	fig|562.58133.peg.273	GWK05_01240		PLF_561_00000046	PGF_00053075	Small inner membrane protein, YmgF family	275185	275292	+	uni (->)	562.109465.con.0002	3347	55	fig|562.109465.peg.3347			Small inner membrane protein, YmgF family	0.943	0.618	uni (->)	562.109464.con.0001	2405	55	fig|562.109464.peg.2405			Small inner membrane protein, YmgF family	0.943	0.618	uni (->)	562.109463.con.0005	3695	55	fig|562.109463.peg.3695			Small inner membrane protein, YmgF family	0.943	0.618	uni (->)	CANDYB010000001	225	55	fig|562.115499.peg.225			Small inner membrane protein, YmgF family
CP048107	274	43	fig|562.58133.peg.274				PGF_00336282	FIG00638919: hypothetical protein	275297	275428	-
CP048107	275	55	fig|562.58133.peg.275	GWK05_01245		PLF_561_00000046	PGF_00053075	Small inner membrane protein, YmgF family	275609	275776	+	uni (->)	562.109465.con.0002	3347	55	fig|562.109465.peg.3347			Small inner membrane protein, YmgF family	0.873	0.982	uni (->)	562.109464.con.0001	2405	55	fig|562.109464.peg.2405			Small inner membrane protein, YmgF family	0.873	0.982	uni (->)	562.109463.con.0005	3695	55	fig|562.109463.peg.3695			Small inner membrane protein, YmgF family	0.873	0.982	uni (->)	CANDYB010000001	225	55	fig|562.115499.peg.225			Small inner membrane protein, YmgF family
CP048107	276	43	fig|562.58133.peg.276				PGF_00336282	FIG00638919: hypothetical protein	275781	275912	-
CP048107	277	55	fig|562.58133.peg.277	GWK05_01250		PLF_561_00000046	PGF_00053075	Small inner membrane protein, YmgF family	276093	276260	+	uni (->)	562.109465.con.0002	3347	55	fig|562.109465.peg.3347			Small inner membrane protein, YmgF family	0.927	0.982	uni (->)	562.109464.con.0001	2405	55	fig|562.109464.peg.2405			Small inner membrane protein, YmgF family	0.927	0.982	uni (->)	562.109463.con.0005	3695	55	fig|562.109463.peg.3695			Small inner membrane protein, YmgF family	0.927	0.982	uni (->)	CANDYB010000001	225	55	fig|562.115499.peg.225			Small inner membrane protein, YmgF family
CP048107	278	559	fig|562.58133.peg.278	GWK05_01255	bcsG	PLF_561_00000233	PGF_00425775	Cellulose biosynthesis protein BcsG	276346	278025	-	bi (<->)	562.109465.con.0002	3346	559	fig|562.109465.peg.3346			Cellulose biosynthesis protein BcsG	0.987	0.998	bi (<->)	562.109464.con.0001	2404	559	fig|562.109464.peg.2404			Cellulose biosynthesis protein BcsG	0.987	0.998	bi (<->)	562.109463.con.0005	3696	559	fig|562.109463.peg.3696			Cellulose biosynthesis protein BcsG	0.989	0.998	bi (<->)	CANDYB010000001	226	559	fig|562.115499.peg.226			Cellulose biosynthesis protein BcsG
CP048107	279	63	fig|562.58133.peg.279	GWK05_01260	bcsF	PLF_561_00003336	PGF_01542386	Cellulose biosynthesis protein BcsF	278022	278213	-	bi (<->)	562.109465.con.0002	3345	63	fig|562.109465.peg.3345			Cellulose biosynthesis protein BcsF	1	0.984	bi (<->)	562.109464.con.0001	2403	63	fig|562.109464.peg.2403			Cellulose biosynthesis protein BcsF	1	0.984	bi (<->)	562.109463.con.0005	3697	63	fig|562.109463.peg.3697			Cellulose biosynthesis protein BcsF	1	0.984	bi (<->)	CANDYB010000001	227	63	fig|562.115499.peg.227			Cellulose biosynthesis protein BcsF
CP048107	280	519	fig|562.58133.peg.280	GWK05_01265	bcsE	PLF_561_00000386	PGF_00426539	Cellulose biosynthesis protein BcsE	278210	279769	-	bi (<->)	562.109465.con.0002	3344	519	fig|562.109465.peg.3344			Cellulose biosynthesis protein BcsE	0.979	0.998	bi (<->)	562.109464.con.0001	2402	519	fig|562.109464.peg.2402			Cellulose biosynthesis protein BcsE	0.979	0.998											bi (<->)	CANDYB010000001	228	519	fig|562.115499.peg.228			Cellulose biosynthesis protein BcsE
CP048107	281	62	fig|562.58133.peg.281	GWK05_01270		PLF_561_00003397	PGF_03934077	Putative cytoplasmic protein YhjR	280053	280241	+	bi (<->)	562.109465.con.0002	3343	62	fig|562.109465.peg.3343			Putative cytoplasmic protein YhjR	0.984	0.984	bi (<->)	562.109464.con.0001	2401	62	fig|562.109464.peg.2401			Putative cytoplasmic protein YhjR	0.984	0.984											bi (<->)	CANDYB010000001	229	62	fig|562.115499.peg.229			Putative cytoplasmic protein YhjR
CP048107	282	250	fig|562.58133.peg.282	GWK05_01275	bcsQ	PLF_561_00000103	PGF_02806429	Cellulose biosynthesis protein BcsQ	280253	281005	+	bi (<->)	562.109465.con.0002	3341	178	fig|562.109465.peg.3341			Cellulose biosynthesis protein BcsQ	0.983	0.994	bi (<->)	562.109464.con.0001	2399	178	fig|562.109464.peg.2399			Cellulose biosynthesis protein BcsQ	0.983	0.994	bi (<->)	562.109463.con.0005	3701	250	fig|562.109463.peg.3701			Cellulose biosynthesis protein BcsQ	0.984	0.996	bi (<->)	CANDYB010000001	231	178	fig|562.115499.peg.231			Cellulose biosynthesis protein BcsQ
CP048107	283	872	fig|562.58133.peg.283	GWK05_01280	bcsA	PLF_561_00000146	PGF_00417366	Cellulose synthase catalytic subunit [UDP-forming] (EC 2.4.1.12)	281002	283620	+	bi (<->)	562.109465.con.0002	3340	443	fig|562.109465.peg.3340			Cellulose synthase catalytic subunit [UDP-forming] (EC 2.4.1.12)	0.993	0.975	bi (<->)	562.109464.con.0001	2398	872	fig|562.109464.peg.2398			Cellulose synthase catalytic subunit [UDP-forming] (EC 2.4.1.12)	0.997	0.999	bi (<->)	562.109463.con.0005	3702	872	fig|562.109463.peg.3702			Cellulose synthase catalytic subunit [UDP-forming] (EC 2.4.1.12)	0.997	0.999	bi (<->)	CANDYB010000001	232	872	fig|562.115499.peg.232			Cellulose synthase catalytic subunit [UDP-forming] (EC 2.4.1.12)
CP048107	284	779	fig|562.58133.peg.284	GWK05_01285	bcsB	PLF_561_00000343	PGF_07057198	Cyclic di-GMP-binding protein BcsB	283631	285970	+	bi (<->)	562.109465.con.0002	3338	779	fig|562.109465.peg.3338			Cyclic di-GMP-binding protein BcsB	0.988	0.999	bi (<->)	562.109464.con.0001	2397	779	fig|562.109464.peg.2397			Cyclic di-GMP-binding protein BcsB	0.988	0.999	bi (<->)	562.109463.con.0005	3703	769	fig|562.109463.peg.3703			Cyclic di-GMP-binding protein BcsB	0.987	0.999	bi (<->)	CANDYB010000001	233	779	fig|562.115499.peg.233			Cyclic di-GMP-binding protein BcsB
CP048107	285	368	fig|562.58133.peg.285	GWK05_01290	bcsZ	PLF_561_00002698	PGF_00424307	beta-1,4-glucanase (cellulase) (EC 3.2.1.4)	285977	287083	+	bi (<->)	562.109465.con.0002	3337	340	fig|562.109465.peg.3337			beta-1,4-glucanase (cellulase) (EC 3.2.1.4)	0.991	0.997	bi (<->)	562.109464.con.0001	2396	340	fig|562.109464.peg.2396			beta-1,4-glucanase (cellulase) (EC 3.2.1.4)	0.991	0.997	bi (<->)	562.109463.con.0005	3704	368	fig|562.109463.peg.3704			beta-1,4-glucanase (cellulase) (EC 3.2.1.4)	0.995	0.997	bi (<->)	CANDYB010000001	234	340	fig|562.115499.peg.234			beta-1,4-glucanase (cellulase) (EC 3.2.1.4)
CP048107	286	1157	fig|562.58133.peg.286	GWK05_01295	bcsC	PLF_561_00000134	PGF_05341679	Cellulose synthase operon protein C	287065	290538	+	bi (<->)	562.109465.con.0002	3336	1157	fig|562.109465.peg.3336			Cellulose synthase operon protein C	0.984	0.999	bi (<->)	562.109464.con.0001	2395	1157	fig|562.109464.peg.2395			Cellulose synthase operon protein C	0.984	0.999	bi (<->)	562.109463.con.0005	3705	1157	fig|562.109463.peg.3705			Cellulose synthase operon protein C	0.984	0.999	bi (<->)	CANDYB010000001	235	1157	fig|562.115499.peg.235			Cellulose synthase operon protein C
CP048107	287	662	fig|562.58133.peg.287	GWK05_01300	hmsP	PLF_561_00001463	PGF_00038758	c-di-GMP phosphodiesterase (EC 3.1.4.52) => PdeK	290620	292608	+	bi (<->)	562.109465.con.0002	3335	649	fig|562.109465.peg.3335			c-di-GMP phosphodiesterase (EC 3.1.4.52) => PdeK	0.992	0.998	bi (<->)	562.109464.con.0001	2394	649	fig|562.109464.peg.2394			c-di-GMP phosphodiesterase (EC 3.1.4.52) => PdeK	0.992	0.998	bi (<->)	562.109463.con.0005	3706	649	fig|562.109463.peg.3706			c-di-GMP phosphodiesterase (EC 3.1.4.52) => PdeK	0.994	0.998	bi (<->)	CANDYB010000001	236	649	fig|562.115499.peg.236			c-di-GMP phosphodiesterase (EC 3.1.4.52) => PdeK
CP048107	288	428	fig|562.58133.peg.288	GWK05_01305		PLF_561_00001332	PGF_06852796	Na+/H+-dicarboxylate symporter	292791	294077	+	bi (<->)	562.109465.con.0002	3334	428	fig|562.109465.peg.3334			Na+/H+-dicarboxylate symporter	1	0.998	bi (<->)	562.109464.con.0001	2393	428	fig|562.109464.peg.2393			Na+/H+-dicarboxylate symporter	1	0.998	bi (<->)	562.109463.con.0005	3707	428	fig|562.109463.peg.3707			Na+/H+-dicarboxylate symporter	1	0.998	bi (<->)	CANDYB010000001	237	428	fig|562.115499.peg.237			Na+/H+-dicarboxylate symporter
CP048107	289	498	fig|562.58133.peg.289	GWK05_01310		PLF_561_00000615	PGF_00037991	Protein YhjJ, putative peptidase	294297	295793	+	bi (<->)	562.109465.con.0002	3333	498	fig|562.109465.peg.3333			Protein YhjJ, putative peptidase	0.992	0.998	bi (<->)	562.109464.con.0001	2392	498	fig|562.109464.peg.2392			Protein YhjJ, putative peptidase	0.992	0.998	bi (<->)	562.109463.con.0005	3708	498	fig|562.109463.peg.3708			Protein YhjJ, putative peptidase	0.996	0.998	bi (<->)	CANDYB010000001	238	498	fig|562.115499.peg.238			Protein YhjJ, putative peptidase
CP048107	290	309	fig|562.58133.peg.290	GWK05_01315		PLF_561_00002054	PGF_05097244	2-dehydro-3-deoxygluconokinase (EC 2.7.1.45)	295889	296818	-	bi (<->)	562.109465.con.0002	3332	309	fig|562.109465.peg.3332			2-dehydro-3-deoxygluconokinase (EC 2.7.1.45)	1	0.997	bi (<->)	562.109464.con.0001	2391	309	fig|562.109464.peg.2391			2-dehydro-3-deoxygluconokinase (EC 2.7.1.45)	1	0.997	bi (<->)	562.109463.con.0005	3709	309	fig|562.109463.peg.3709			2-dehydro-3-deoxygluconokinase (EC 2.7.1.45)	0.99	0.997	bi (<->)	CANDYB010000001	239	309	fig|562.115499.peg.239			2-dehydro-3-deoxygluconokinase (EC 2.7.1.45)
CP048107	291	42	fig|562.58133.peg.291			PLF_561_00004274	PGF_00140983	hypothetical protein	296823	296951	+	bi (<->)	562.109465.con.0002	3331	42	fig|562.109465.peg.3331			hypothetical protein	1	0.976	bi (<->)	562.109464.con.0001	2390	42	fig|562.109464.peg.2390			hypothetical protein	1	0.976	bi (<->)	562.109463.con.0005	3710	42	fig|562.109463.peg.3710			hypothetical protein	0.976	0.976	bi (<->)	CANDYB010000001	240	42	fig|562.115499.peg.240			hypothetical protein
CP048107	292	255	fig|562.58133.peg.292	GWK05_01320	pdeH	PLF_561_00000682	PGF_00006910	c-di-GMP phosphodiesterase (EC 3.1.4.52) => PdeH	297050	297817	+	bi (<->)	562.109465.con.0002	3330	255	fig|562.109465.peg.3330			c-di-GMP phosphodiesterase (EC 3.1.4.52) => PdeH	1	0.996	bi (<->)	562.109464.con.0001	2389	255	fig|562.109464.peg.2389			c-di-GMP phosphodiesterase (EC 3.1.4.52) => PdeH	1	0.996	bi (<->)	562.109463.con.0005	3711	255	fig|562.109463.peg.3711			c-di-GMP phosphodiesterase (EC 3.1.4.52) => PdeH	1	0.996	bi (<->)	CANDYB010000001	241	255	fig|562.115499.peg.241			c-di-GMP phosphodiesterase (EC 3.1.4.52) => PdeH
CP048107	293	686	fig|562.58133.peg.293	GWK05_01325		PLF_561_00000606	PGF_06682365	Uncharacterized protein YhjG	297887	299947	+	bi (<->)	562.109465.con.0002	3329	686	fig|562.109465.peg.3329			Uncharacterized protein YhjG	0.991	0.999	bi (<->)	562.109464.con.0001	2388	691	fig|562.109464.peg.2388			Uncharacterized protein YhjG	0.991	0.991	bi (<->)	562.109463.con.0005	3712	686	fig|562.109463.peg.3712			Uncharacterized protein YhjG	0.994	0.999	bi (<->)	CANDYB010000001	242	686	fig|562.115499.peg.242			Uncharacterized protein YhjG
CP048107	294	440	fig|562.58133.peg.294	GWK05_01330		PLF_561_00000749	PGF_00474012	Uncharacterized MFS-type transporter YhjE	300126	301448	-	bi (<->)	562.109465.con.0002	3328	440	fig|562.109465.peg.3328			Uncharacterized MFS-type transporter YhjE	1	0.998	bi (<->)	562.109464.con.0001	2387	440	fig|562.109464.peg.2387			Uncharacterized MFS-type transporter YhjE	1	0.998	bi (<->)	562.109463.con.0005	3713	440	fig|562.109463.peg.3713			Uncharacterized MFS-type transporter YhjE	1	0.998	bi (<->)	CANDYB010000001	243	440	fig|562.115499.peg.243			Uncharacterized MFS-type transporter YhjE
CP048107	295	337	fig|562.58133.peg.295	GWK05_01335	yhjD	PLF_561_00000631	PGF_05626125	Inner membrane protein YhjD	301840	302853	-	bi (<->)	562.109465.con.0002	3327	337	fig|562.109465.peg.3327			Inner membrane protein YhjD	0.991	0.994	bi (<->)	562.109464.con.0001	2386	337	fig|562.109464.peg.2386			Inner membrane protein YhjD	0.991	0.994	bi (<->)	562.109463.con.0005	3714	337	fig|562.109463.peg.3714			Inner membrane protein YhjD	1	0.994	bi (<->)	CANDYB010000001	244	337	fig|562.115499.peg.244			Inner membrane protein YhjD
CP048107	296	323	fig|562.58133.peg.296	GWK05_01340		PLF_561_00002576	PGF_00017861	Transcriptional regulator YhjC, LysR family	302902	303873	-	bi (<->)	562.109465.con.0002	3326	323	fig|562.109465.peg.3326			Transcriptional regulator YhjC, LysR family	0.978	0.997	bi (<->)	562.109464.con.0001	2385	323	fig|562.109464.peg.2385			Transcriptional regulator YhjC, LysR family	0.978	0.997	bi (<->)	562.109463.con.0005	3715	299	fig|562.109463.peg.3715			Transcriptional regulator YhjC, LysR family	0.987	0.997	bi (<->)	CANDYB010000001	245	323	fig|562.115499.peg.245			Transcriptional regulator YhjC, LysR family
CP048107	297	200	fig|562.58133.peg.297	GWK05_01345		PLF_561_00065653	PGF_01574872	Uncharacterized transcriptional regulator YhjB, LuxR family	304321	304923	+	bi (<->)	562.109465.con.0002	3325	200	fig|562.109465.peg.3325			Uncharacterized transcriptional regulator YhjB, LuxR family	0.995	0.995	bi (<->)	562.109464.con.0001	2384	200	fig|562.109464.peg.2384			Uncharacterized transcriptional regulator YhjB, LuxR family	0.995	0.995	bi (<->)	562.109463.con.0005	3717	200	fig|562.109463.peg.3717			Uncharacterized transcriptional regulator YhjB, LuxR family	0.995	0.995	bi (<->)	CANDYB010000001	246	200	fig|562.115499.peg.246			Uncharacterized transcriptional regulator YhjB, LuxR family
CP048107	298	549	fig|562.58133.peg.298	GWK05_01350	treF	PLF_561_00001675	PGF_01756427	Trehalase (EC 3.2.1.28) @ Cytoplasmic trehalase (EC 3.2.1.28)	304974	306623	-	bi (<->)	562.109465.con.0002	3324	549	fig|562.109465.peg.3324			Trehalase (EC 3.2.1.28) @ Cytoplasmic trehalase (EC 3.2.1.28)	1	0.998	bi (<->)	562.109464.con.0001	2383	549	fig|562.109464.peg.2383			Trehalase (EC 3.2.1.28) @ Cytoplasmic trehalase (EC 3.2.1.28)	1	0.998	bi (<->)	562.109463.con.0005	3718	549	fig|562.109463.peg.3718			Trehalase (EC 3.2.1.28) @ Cytoplasmic trehalase (EC 3.2.1.28)	0.996	0.998	bi (<->)	CANDYB010000001	247	549	fig|562.115499.peg.247			Trehalase (EC 3.2.1.28) @ Cytoplasmic trehalase (EC 3.2.1.28)
CP048107	299	39	fig|562.58133.peg.299					hypothetical protein	306728	306847	-																															bi (<->)	CANDYB010000001	248	39	fig|562.115499.peg.248			hypothetical protein
CP048107	300	465	fig|562.58133.peg.300	GWK05_01355	ccp	PLF_561_00003011	PGF_00420549	Cytochrome c551 peroxidase (EC 1.11.1.5)	307028	308425	+	bi (<->)	562.109465.con.0002	3323	465	fig|562.109465.peg.3323			Cytochrome c551 peroxidase (EC 1.11.1.5)	0.996	0.998	bi (<->)	562.109464.con.0001	2382	465	fig|562.109464.peg.2382			Cytochrome c551 peroxidase (EC 1.11.1.5)	0.996	0.998	bi (<->)	562.109463.con.0005	3719	465	fig|562.109463.peg.3719			Cytochrome c551 peroxidase (EC 1.11.1.5)	0.996	0.998	bi (<->)	CANDYB010000001	249	465	fig|562.115499.peg.249			Cytochrome c551 peroxidase (EC 1.11.1.5)
CP048107	301	466	fig|562.58133.peg.301	GWK05_01360		PLF_561_00000032	PGF_00008094	Glutamate decarboxylase (EC 4.1.1.15)	308636	310036	+	bi (<->)	562.109465.con.0002	3322	466	fig|562.109465.peg.3322			Glutamate decarboxylase (EC 4.1.1.15)	1	0.998	bi (<->)	562.109464.con.0001	2381	466	fig|562.109464.peg.2381			Glutamate decarboxylase (EC 4.1.1.15)	1	0.998	bi (<->)	562.109463.con.0005	3720	466	fig|562.109463.peg.3720			Glutamate decarboxylase (EC 4.1.1.15)	1	0.998	bi (<->)	CANDYB010000001	250	466	fig|562.115499.peg.250			Glutamate decarboxylase (EC 4.1.1.15)
CP048107	302	274	fig|562.58133.peg.302	GWK05_01365	gadX	PLF_561_00002849	PGF_00058565	Transcriptional regulator GadX, AraC family	310405	311229	+	bi (<->)	562.109465.con.0002	3321	274	fig|562.109465.peg.3321			Transcriptional regulator GadX, AraC family	0.934	0.996	bi (<->)	562.109464.con.0001	2380	274	fig|562.109464.peg.2380			Transcriptional regulator GadX, AraC family	0.934	0.996	bi (<->)	562.109463.con.0005	3721	274	fig|562.109463.peg.3721			Transcriptional regulator GadX, AraC family	0.938	0.996	bi (<->)	CANDYB010000001	251	274	fig|562.115499.peg.251			Transcriptional regulator GadX, AraC family
CP048107	303	242	fig|562.58133.peg.303	GWK05_01370	gadW	PLF_561_00002938	PGF_00058564	Transcriptional regulator GadW, AraC family	311598	312326	+	bi (<->)	562.109465.con.0002	3320	242	fig|562.109465.peg.3320			Transcriptional regulator GadW, AraC family	0.975	0.996	bi (<->)	562.109464.con.0001	2379	242	fig|562.109464.peg.2379			Transcriptional regulator GadW, AraC family	0.975	0.996	bi (<->)	562.109463.con.0005	3722	242	fig|562.109463.peg.3722			Transcriptional regulator GadW, AraC family	0.967	0.996	bi (<->)	CANDYB010000001	252	242	fig|562.115499.peg.252			Transcriptional regulator GadW, AraC family
CP048107	304	1037	fig|562.58133.peg.304	GWK05_01375		PLF_561_00002650	PGF_00023216	Multidrug efflux system MdtEF-TolC, inner-membrane proton/drug antiporter MdtF (RND type)	312689	315802	-	bi (<->)	562.109465.con.0002	3319	1037	fig|562.109465.peg.3319			Multidrug efflux system MdtEF-TolC, inner-membrane proton/drug antiporter MdtF (RND type)	0.997	0.999	bi (<->)	562.109464.con.0001	2378	1037	fig|562.109464.peg.2378			Multidrug efflux system MdtEF-TolC, inner-membrane proton/drug antiporter MdtF (RND type)	0.997	0.999	bi (<->)	562.109463.con.0005	3723	1037	fig|562.109463.peg.3723			Multidrug efflux system MdtEF-TolC, inner-membrane proton/drug antiporter MdtF (RND type)	0.995	0.999	bi (<->)	CANDYB010000001	253	1037	fig|562.115499.peg.253			Multidrug efflux system MdtEF-TolC, inner-membrane proton/drug antiporter MdtF (RND type)
CP048107	305	385	fig|562.58133.peg.305	GWK05_01380	mdtE	PLF_561_00003183	PGF_00023215	Multidrug efflux system MdtEF-TolC, membrane fusion component MdtE	315827	316984	-	bi (<->)	562.109465.con.0002	3318	385	fig|562.109465.peg.3318			Multidrug efflux system MdtEF-TolC, membrane fusion component MdtE	0.997	0.997	bi (<->)	562.109464.con.0001	2377	354	fig|562.109464.peg.2377			Multidrug efflux system MdtEF-TolC, membrane fusion component MdtE	0.997	0.997	bi (<->)	562.109463.con.0005	3724	385	fig|562.109463.peg.3724			Multidrug efflux system MdtEF-TolC, membrane fusion component MdtE	0.997	0.997	bi (<->)	CANDYB010000001	254	354	fig|562.115499.peg.254			Multidrug efflux system MdtEF-TolC, membrane fusion component MdtE
CP048107	306	92	fig|562.58133.peg.306	GWK05_01385		PLF_561_00014800	PGF_08225224	hypothetical protein	317044	317322	+																					bi (<->)	562.109463.con.0005	3725	92	fig|562.109463.peg.3725			hypothetical protein	0.967	0.989
CP048107	307	175	fig|562.58133.peg.307	GWK05_01390	gadE	PLF_561_00003078	PGF_00057508	Transcriptional activator GadE	317323	317850	-	bi (<->)	562.109465.con.0002	3317	175	fig|562.109465.peg.3317			Transcriptional activator GadE	0.994	0.994	bi (<->)	562.109464.con.0001	2375	175	fig|562.109464.peg.2375			Transcriptional activator GadE	0.994	0.994	bi (<->)	562.109463.con.0005	3726	175	fig|562.109463.peg.3726			Transcriptional activator GadE	0.989	0.994	bi (<->)	CANDYB010000001	256	175	fig|562.115499.peg.256			Transcriptional activator GadE
CP048107	308	190	fig|562.58133.peg.308	GWK05_01395		PLF_561_00003174	PGF_00020118	Membrane transporter HdeD, H-NS repressed	318649	319221	-	bi (<->)	562.109465.con.0002	3316	190	fig|562.109465.peg.3316			Membrane transporter HdeD, H-NS repressed	0.995	0.995	bi (<->)	562.109464.con.0001	2374	190	fig|562.109464.peg.2374			Membrane transporter HdeD, H-NS repressed	0.995	0.995	bi (<->)	562.109463.con.0005	3727	190	fig|562.109463.peg.3727			Membrane transporter HdeD, H-NS repressed	0.995	0.995	bi (<->)	CANDYB010000001	257	190	fig|562.115499.peg.257			Membrane transporter HdeD, H-NS repressed
CP048107	309	110	fig|562.58133.peg.309	GWK05_01400	hdeA	PLF_561_00003031	PGF_00417422	Chaperone HdeA	319476	319808	+	bi (<->)	562.109465.con.0002	3315	110	fig|562.109465.peg.3315			Chaperone HdeA	0.991	0.991	bi (<->)	562.109464.con.0001	2373	110	fig|562.109464.peg.2373			Chaperone HdeA	0.991	0.991	bi (<->)	562.109463.con.0005	3728	110	fig|562.109463.peg.3728			Chaperone HdeA	0.991	0.991	bi (<->)	CANDYB010000001	258	110	fig|562.115499.peg.258			Chaperone HdeA
CP048107	310	112	fig|562.58133.peg.310	GWK05_01405	hdeB	PLF_561_00003010	PGF_00417423	Chaperone HdeB	319912	320250	+	bi (<->)	562.109465.con.0002	3314	112	fig|562.109465.peg.3314			Chaperone HdeB	0.991	0.991	bi (<->)	562.109464.con.0001	2372	112	fig|562.109464.peg.2372			Chaperone HdeB	0.991	0.991	bi (<->)	562.109463.con.0005	3729	112	fig|562.109463.peg.3729			Chaperone HdeB	1	0.991	bi (<->)	CANDYB010000001	259	112	fig|562.115499.peg.259			Chaperone HdeB
CP048107	311	215	fig|562.58133.peg.311	GWK05_01410		PLF_561_00000460	PGF_02909040	Putative magnesium transporter YhiD	320314	320961	+	bi (<->)	562.109465.con.0002	3313	215	fig|562.109465.peg.3313			Putative magnesium transporter YhiD	0.995	0.995	bi (<->)	562.109464.con.0001	2371	191	fig|562.109464.peg.2371			Putative magnesium transporter YhiD	0.995	0.995	bi (<->)	562.109463.con.0005	3730	215	fig|562.109463.peg.3730			Putative magnesium transporter YhiD	0.995	0.995	bi (<->)	CANDYB010000001	260	191	fig|562.115499.peg.260			Putative magnesium transporter YhiD
CP048107	312	256	fig|562.58133.peg.312	GWK05_01415		PLF_561_00004207	PGF_07402355	ABC-type hemin transport system, ATPase component	321013	321783	-	uni (->)	562.109465.con.0003	3839	265	fig|562.109465.peg.3839			Ferric hydroxamate ABC transporter (TC 3.A.1.14.3), ATP-binding protein FhuC	0.383	0.928	uni (->)	562.109464.con.0003	4031	265	fig|562.109464.peg.4031			Ferric hydroxamate ABC transporter (TC 3.A.1.14.3), ATP-binding protein FhuC	0.383	0.928	uni (->)	562.109463.con.0004	3363	265	fig|562.109463.peg.3363			Ferric hydroxamate ABC transporter (TC 3.A.1.14.3), ATP-binding protein FhuC	0.379	0.928	uni (->)	CANDYB010000001	3935	265	fig|562.115499.peg.3935			Ferric hydroxamate ABC transporter (TC 3.A.1.14.3), ATP-binding protein FhuC
CP048107	313	330	fig|562.58133.peg.313	GWK05_01420		PLF_561_00004208	PGF_07808892	Hemin ABC transporter, permease protein	321780	322772	-	bi (<->)	562.109465.con.0003	4095	318	fig|562.109465.peg.4095			Iron(III) dicitrate transport system permease protein FecD (TC 3.A.1.14.1)	0.364	0.972	bi (<->)	562.109464.con.0003	4286	318	fig|562.109464.peg.4286			Iron(III) dicitrate transport system permease protein FecD (TC 3.A.1.14.1)	0.364	0.972	bi (<->)	562.109463.con.0002	1189	318	fig|562.109463.peg.1189			Iron(III) dicitrate transport system permease protein FecD (TC 3.A.1.14.1)	0.364	0.972	bi (<->)	CANDYB010000001	4193	318	fig|562.115499.peg.4193			Iron(III) dicitrate transport system permease protein FecD (TC 3.A.1.14.1)
CP048107	314	207	fig|562.58133.peg.314	GWK05_01425	chuY	PLF_561_00004221	PGF_00005673	Flavin reductase (EC 1.5.1.30)	322821	323444	-
CP048107	315	164	fig|562.58133.peg.315	GWK05_01430	hutX	PLF_561_00004223	PGF_00041275	Putative heme iron utilization protein	323444	323938	-
CP048107	316	445	fig|562.58133.peg.316	GWK05_01435		PLF_561_00004222	PGF_00047020	Radical SAM family protein HutW, similar to coproporphyrinogen III oxidase, oxygen-independent, associated with heme uptake	323951	325288	-	uni (->)	562.109465.con.0002	3678	457	fig|562.109465.peg.3678			Coproporphyrinogen III oxidase, oxygen-independent (EC 1.3.99.22)	0.252	0.665	uni (->)	562.109464.con.0001	2736	457	fig|562.109464.peg.2736			Coproporphyrinogen III oxidase, oxygen-independent (EC 1.3.99.22)	0.252	0.665	uni (->)	562.109463.con.0007	4685	457	fig|562.109463.peg.4685			Coproporphyrinogen III oxidase, oxygen-independent (EC 1.3.99.22)	0.252	0.665	uni (->)	CANDYB010000001	4683	457	fig|562.115499.peg.4683			Coproporphyrinogen III oxidase, oxygen-independent (EC 1.3.99.22)
CP048107	317	304	fig|562.58133.peg.317	GWK05_01440		PLF_561_00004216	PGF_03326931	Periplasmic hemin-binding protein	325308	326222	-	uni (->)	562.109465.con.0003	3832	266	fig|562.109465.peg.3832			Vitamin B12 ABC transporter, substrate-binding protein BtuF	0.3	0.797	uni (->)	562.109464.con.0003	4024	266	fig|562.109464.peg.4024			Vitamin B12 ABC transporter, substrate-binding protein BtuF	0.3	0.797	uni (->)	562.109463.con.0004	3370	266	fig|562.109463.peg.3370			Vitamin B12 ABC transporter, substrate-binding protein BtuF	0.3	0.797	uni (->)	CANDYB010000001	3928	266	fig|562.115499.peg.3928			Vitamin B12 ABC transporter, substrate-binding protein BtuF
CP048107	318	53	fig|562.58133.peg.318			PLF_561_00005231	PGF_01645366	FIG00638894: hypothetical protein	326376	326537	-
CP048107	319	660	fig|562.58133.peg.319	GWK05_01445		PLF_561_00004190	PGF_09526797	TonB-dependent hemin, ferrichrome receptor	326906	328888	+	uni (->)	562.109465.con.0001	2018	663	fig|562.109465.peg.2018			Colicin I receptor	0.25	0.95	uni (->)	562.109464.con.0002	3555	746	fig|562.109464.peg.3555			TonB-dependent receptor; Outer membrane receptor for ferric enterobactin and colicins B, D	0.225	0.941	uni (->)	562.109463.con.0006	4053	663	fig|562.109463.peg.4053			Colicin I receptor	0.25	0.95	uni (->)	CANDYB010000001	3412	746	fig|562.115499.peg.3412			TonB-dependent receptor; Outer membrane receptor for ferric enterobactin and colicins B, D
CP048107	320	342	fig|562.58133.peg.320	GWK05_01450	chuS	PLF_561_00004193	PGF_00011424	Hemin transport protein HmuS	328937	329965	+
CP048107	321	176	fig|562.58133.peg.321	GWK05_01455		PLF_561_00002873	PGF_00010716	Transcriptional regulator DctR, LuxR family	330026	330556	-	bi (<->)	562.109465.con.0002	3312	176	fig|562.109465.peg.3312			Transcriptional regulator DctR, LuxR family	0.983	0.994	bi (<->)	562.109464.con.0001	2370	176	fig|562.109464.peg.2370			Transcriptional regulator DctR, LuxR family	0.983	0.994	bi (<->)	562.109463.con.0005	3731	176	fig|562.109463.peg.3731			Transcriptional regulator DctR, LuxR family	0.983	0.994	bi (<->)	CANDYB010000001	261	176	fig|562.115499.peg.261			Transcriptional regulator DctR, LuxR family
CP048107	322	188	fig|562.58133.peg.322	GWK05_01460	slp	PLF_561_00002601	PGF_00054153	Starvation lipoprotein Slp	330709	331275	-	bi (<->)	562.109465.con.0002	3311	188	fig|562.109465.peg.3311			Starvation lipoprotein Slp	0.995	0.995	bi (<->)	562.109464.con.0001	2369	188	fig|562.109464.peg.2369			Starvation lipoprotein Slp	0.995	0.995	bi (<->)	562.109463.con.0005	3732	188	fig|562.109463.peg.3732			Starvation lipoprotein Slp	1	0.995	bi (<->)	CANDYB010000001	262	188	fig|562.115499.peg.262			Starvation lipoprotein Slp
CP048107	323	407	fig|562.58133.peg.323	GWK05_01465		PLF_561_00003767	PGF_00234846	Putative uncharacterized protein YhiS	331521	332744	-	bi (<->)	562.109465.con.0002	3310	407	fig|562.109465.peg.3310			Putative uncharacterized protein YhiS	0.801	0.998	bi (<->)	562.109464.con.0001	2368	407	fig|562.109464.peg.2368			Putative uncharacterized protein YhiS	0.801	0.998	bi (<->)	562.109463.con.0005	3733	407	fig|562.109463.peg.3733			Putative uncharacterized protein YhiS	0.799	0.998	bi (<->)	CANDYB010000001	263	407	fig|562.115499.peg.263			Putative uncharacterized protein YhiS
CP048107	324	333	fig|562.58133.peg.324	GWK05_01470		PLF_561_00004607	PGF_03342342	Uncharacterized membrane protein, YraQ family	333324	334325	-	uni (->)	562.109465.con.0002	2948	346	fig|562.109465.peg.2948			Uncharacterized membrane protein, YraQ family	0.241	0.749	uni (->)	562.109464.con.0001	2006	346	fig|562.109464.peg.2006			Uncharacterized membrane protein, YraQ family	0.238	0.749	uni (->)	562.109463.con.0003	2649	346	fig|562.109463.peg.2649			Uncharacterized membrane protein, YraQ family	0.238	0.749	uni (->)	CANDYB010000001	624	346	fig|562.115499.peg.624			Uncharacterized membrane protein, YraQ family
CP048107	325	106	fig|562.58133.peg.325	GWK05_01475		PLF_561_00004610	PGF_00065208	Arsenical resistance operon repressor	334432	334752	+	uni (->)	562.109465.con.0001	2492	99	fig|562.109465.peg.2492			Transcriptional regulator YgaV, ArsR family	0.303	0.869	uni (->)	562.109464.con.0001	1385	99	fig|562.109464.peg.1385			Transcriptional regulator YgaV, ArsR family	0.303	0.869	uni (->)	562.109463.con.0003	2121	99	fig|562.109463.peg.2121			Transcriptional regulator YgaV, ArsR family	0.303	0.869	uni (->)	CANDYB010000001	1239	99	fig|562.115499.peg.1239			Transcriptional regulator YgaV, ArsR family
CP048107	326	141	fig|562.58133.peg.326	GWK05_01480	arsC	PLF_561_00000321	PGF_08060212	Arsenate reductase (EC 1.20.4.1) glutaredoxin-coupled, glutaredoxin-like family	334773	335198	-	bi (<->)	562.109465.con.0002	3308	141	fig|562.109465.peg.3308			Arsenate reductase (EC 1.20.4.1) glutaredoxin-coupled, glutaredoxin-like family	0.965	0.993	bi (<->)	562.109464.con.0001	2366	141	fig|562.109464.peg.2366			Arsenate reductase (EC 1.20.4.1) glutaredoxin-coupled, glutaredoxin-like family	0.965	0.993	bi (<->)	562.109463.con.0005	3735	141	fig|562.109463.peg.3735			Arsenate reductase (EC 1.20.4.1) glutaredoxin-coupled, glutaredoxin-like family	0.965	0.993	bi (<->)	CANDYB010000001	265	141	fig|562.115499.peg.265			Arsenate reductase (EC 1.20.4.1) glutaredoxin-coupled, glutaredoxin-like family
CP048107	327	429	fig|562.58133.peg.327	GWK05_01485	arsB	PLF_561_00003727	PGF_10506796	Arsenite/antimonite:H+ antiporter ArsB	335211	336500	-	bi (<->)	562.109465.con.0002	3307	429	fig|562.109465.peg.3307			Arsenite/antimonite:H+ antiporter ArsB	0.986	0.998	bi (<->)	562.109464.con.0001	2365	429	fig|562.109464.peg.2365			Arsenite/antimonite:H+ antiporter ArsB	0.986	0.998	bi (<->)	562.109463.con.0005	3736	429	fig|562.109463.peg.3736			Arsenite/antimonite:H+ antiporter ArsB	0.986	0.998	bi (<->)	CANDYB010000001	266	429	fig|562.115499.peg.266			Arsenite/antimonite:H+ antiporter ArsB
CP048107	328	117	fig|562.58133.peg.328	GWK05_01490	arsR	PLF_561_00003716	PGF_00065208	Arsenical resistance operon repressor	336555	336908	-	bi (<->)	562.109465.con.0002	3306	117	fig|562.109465.peg.3306			Arsenical resistance operon repressor	0.966	0.991	bi (<->)	562.109464.con.0001	2364	117	fig|562.109464.peg.2364			Arsenical resistance operon repressor	0.966	0.991	bi (<->)	562.109463.con.0005	3737	117	fig|562.109463.peg.3737			Arsenical resistance operon repressor	0.966	0.991	bi (<->)	CANDYB010000001	267	117	fig|562.115499.peg.267			Arsenical resistance operon repressor
CP048107	329	57	fig|562.58133.peg.329			PLF_561_00003544	PGF_00074674	hypothetical protein	337446	337619	-	bi (<->)	562.109465.con.0002	3305	57	fig|562.109465.peg.3305			hypothetical protein	0.877	0.982	bi (<->)	562.109464.con.0001	2363	57	fig|562.109464.peg.2363			hypothetical protein	0.877	0.982	bi (<->)	562.109463.con.0005	3738	57	fig|562.109463.peg.3738			hypothetical protein	0.877	0.982	bi (<->)	CANDYB010000001	268	57	fig|562.115499.peg.268			hypothetical protein
CP048107	330	27	fig|562.58133.peg.330	GWK05_01495		PLF_561_00000430	PGF_12833489	Damage inducible protein	337647	337730	+	bi (<->)	562.109465.con.0002	3304	38	fig|562.109465.peg.3304			hypothetical protein	0.963	0.684	bi (<->)	562.109464.con.0001	2362	38	fig|562.109464.peg.2362			hypothetical protein	0.963	0.684
CP048107	331	450	fig|562.58133.peg.331	GWK05_01500	gorA	PLF_561_00000331	PGF_08199696	Glutathione reductase (EC 1.8.1.7)	337784	339136	-	bi (<->)	562.109465.con.0002	3303	450	fig|562.109465.peg.3303			Glutathione reductase (EC 1.8.1.7)	0.996	0.998	bi (<->)	562.109464.con.0001	2361	450	fig|562.109464.peg.2361			Glutathione reductase (EC 1.8.1.7)	0.996	0.998	bi (<->)	562.109463.con.0005	3739	450	fig|562.109463.peg.3739			Glutathione reductase (EC 1.8.1.7)	0.993	0.998	bi (<->)	CANDYB010000001	269	450	fig|562.115499.peg.269			Glutathione reductase (EC 1.8.1.7)
CP048107	332	280	fig|562.58133.peg.332	GWK05_01505		PLF_561_00001940	PGF_04557396	23S rRNA (adenine(2030)-N(6))-methyltransferase (EC 2.1.1.266)	339208	340050	-	bi (<->)	562.109465.con.0002	3302	280	fig|562.109465.peg.3302			23S rRNA (adenine(2030)-N(6))-methyltransferase (EC 2.1.1.266)	0.989	0.996	bi (<->)	562.109464.con.0001	2360	280	fig|562.109464.peg.2360			23S rRNA (adenine(2030)-N(6))-methyltransferase (EC 2.1.1.266)	0.989	0.996	bi (<->)	562.109463.con.0005	3740	280	fig|562.109463.peg.3740			23S rRNA (adenine(2030)-N(6))-methyltransferase (EC 2.1.1.266)	0.996	0.996	bi (<->)	CANDYB010000001	270	280	fig|562.115499.peg.270			23S rRNA (adenine(2030)-N(6))-methyltransferase (EC 2.1.1.266)
CP048107	333	680	fig|562.58133.peg.333	GWK05_01510	prlC	PLF_561_00002836	PGF_00026904	Oligopeptidase A (EC 3.4.24.70)	340253	342295	+	bi (<->)	562.109465.con.0002	3301	680	fig|562.109465.peg.3301			Oligopeptidase A (EC 3.4.24.70)	0.999	0.999	bi (<->)	562.109464.con.0001	2359	680	fig|562.109464.peg.2359			Oligopeptidase A (EC 3.4.24.70)	0.999	0.999	bi (<->)	562.109463.con.0005	3741	680	fig|562.109463.peg.3741			Oligopeptidase A (EC 3.4.24.70)	0.999	0.999	bi (<->)	CANDYB010000001	271	680	fig|562.115499.peg.271			Oligopeptidase A (EC 3.4.24.70)
CP048107	334	250	fig|562.58133.peg.334	GWK05_01515	rsmJ	PLF_561_00002976	PGF_00008510	16S rRNA (guanine(1516)-N(2))-methyltransferase (EC 2.1.1.242)	342303	343055	+	bi (<->)	562.109465.con.0002	3300	250	fig|562.109465.peg.3300			16S rRNA (guanine(1516)-N(2))-methyltransferase (EC 2.1.1.242)	0.996	0.996	bi (<->)	562.109464.con.0001	2358	250	fig|562.109464.peg.2358			16S rRNA (guanine(1516)-N(2))-methyltransferase (EC 2.1.1.242)	0.996	0.996	bi (<->)	562.109463.con.0005	3742	250	fig|562.109463.peg.3742			16S rRNA (guanine(1516)-N(2))-methyltransferase (EC 2.1.1.242)	1	0.996	bi (<->)	CANDYB010000001	272	250	fig|562.115499.peg.272			16S rRNA (guanine(1516)-N(2))-methyltransferase (EC 2.1.1.242)
CP048107	335	489	fig|562.58133.peg.335	GWK05_01520	dtpB	PLF_561_00000959	PGF_00423022	Di-tripeptide/H+ symporter DtpB	343104	344573	-	bi (<->)	562.109465.con.0002	3299	489	fig|562.109465.peg.3299			Di-tripeptide/H+ symporter DtpB	0.994	0.998	bi (<->)	562.109464.con.0001	2357	489	fig|562.109464.peg.2357			Di-tripeptide/H+ symporter DtpB	0.994	0.998	bi (<->)	562.109463.con.0005	3743	489	fig|562.109463.peg.3743			Di-tripeptide/H+ symporter DtpB	0.994	0.998	bi (<->)	CANDYB010000001	273	489	fig|562.115499.peg.273			Di-tripeptide/H+ symporter DtpB
CP048107	336	144	fig|562.58133.peg.336	GWK05_01525	uspA	PLF_561_00002537	PGF_00065934	Universal stress protein A	344889	345323	-	bi (<->)	562.109465.con.0002	3298	144	fig|562.109465.peg.3298			Universal stress protein A	1	0.993	bi (<->)	562.109464.con.0001	2356	144	fig|562.109464.peg.2356			Universal stress protein A	1	0.993	bi (<->)	562.109463.con.0005	3744	144	fig|562.109463.peg.3744			Universal stress protein A	1	0.993	bi (<->)	CANDYB010000001	274	144	fig|562.115499.peg.274			Universal stress protein A
CP048107	337	111	fig|562.58133.peg.337	GWK05_01530	uspB	PLF_561_00002450	PGF_00065937	Universal stress protein B	345714	346049	+	bi (<->)	562.109465.con.0002	3297	111	fig|562.109465.peg.3297			Universal stress protein B	1	0.991	bi (<->)	562.109464.con.0001	2355	111	fig|562.109464.peg.2355			Universal stress protein B	1	0.991	bi (<->)	562.109463.con.0005	3745	111	fig|562.109463.peg.3745			Universal stress protein B	1	0.991	bi (<->)	CANDYB010000001	275	111	fig|562.115499.peg.275			Universal stress protein B
CP048107	338	499	fig|562.58133.peg.338	GWK05_01535	pitA	PLF_561_00000025	PGF_00017613	Low-affinity inorganic phosphate transporter	346120	347619	-	bi (<->)	562.109465.con.0002	3296	499	fig|562.109465.peg.3296			Low-affinity inorganic phosphate transporter	1	0.998	bi (<->)	562.109464.con.0001	2354	499	fig|562.109464.peg.2354			Low-affinity inorganic phosphate transporter	1	0.998	bi (<->)	562.109463.con.0005	3746	499	fig|562.109463.peg.3746			Low-affinity inorganic phosphate transporter	1	0.998	bi (<->)	CANDYB010000001	277	499	fig|562.115499.peg.277			Low-affinity inorganic phosphate transporter
CP048107	339	400	fig|562.58133.peg.339	GWK05_01540		PLF_561_00003893	PGF_00000939	Uncharacterized protein YhiN	347851	349053	+	bi (<->)	562.109465.con.0002	3295	400	fig|562.109465.peg.3295			Uncharacterized protein YhiN	0.995	0.998	bi (<->)	562.109464.con.0001	2353	400	fig|562.109464.peg.2353			Uncharacterized protein YhiN	0.995	0.998	bi (<->)	562.109463.con.0005	3747	400	fig|562.109463.peg.3747			Uncharacterized protein YhiN	0.99	0.993	bi (<->)	CANDYB010000001	278	400	fig|562.115499.peg.278			Uncharacterized protein YhiN
CP048107	340	350	fig|562.58133.peg.340	GWK05_01545		PLF_561_00002540	PGF_00128906	Inner membrane protein YhiM	349368	350420	-	bi (<->)	562.109465.con.0002	3294	350	fig|562.109465.peg.3294			Inner membrane protein YhiM	0.989	0.997	bi (<->)	562.109464.con.0001	2352	350	fig|562.109464.peg.2352			Inner membrane protein YhiM	0.989	0.997	bi (<->)	562.109463.con.0005	3778	364	fig|562.109463.peg.3778			Inner membrane protein YhiM	0.986	0.959	bi (<->)	CANDYB010000001	279	350	fig|562.115499.peg.279			Inner membrane protein YhiM
CP048107	341	529	fig|562.58133.peg.341	GWK05_01550		PLF_561_00003875	PGF_00013286	Hypothetical protein YhiL	350803	352392	+	bi (<->)	562.109465.con.0002	3292	535	fig|562.109465.peg.3292			Hypothetical protein YhiL	0.809	0.998	bi (<->)	562.109464.con.0001	2350	535	fig|562.109464.peg.2350			Hypothetical protein YhiL	0.809	0.998	bi (<->)	562.109463.con.0005	3780	412	fig|562.109463.peg.3780			Hypothetical protein YhiL	0.866	0.961	bi (<->)	CANDYB010000001	281	535	fig|562.115499.peg.281			Hypothetical protein YhiL
CP048107	342	540	fig|562.58133.peg.342	GWK05_01555		PLF_561_00003818	PGF_00013285	Uncharacterized protein YhiJ	352654	354276	+	bi (<->)	562.109465.con.0002	3291	540	fig|562.109465.peg.3291			Uncharacterized protein YhiJ	0.952	0.998	bi (<->)	562.109464.con.0001	2349	540	fig|562.109464.peg.2349			Uncharacterized protein YhiJ	0.952	0.998	bi (<->)	562.109463.con.0005	3782	367	fig|562.109463.peg.3782			Uncharacterized protein YhiJ	0.937	0.997	bi (<->)	CANDYB010000001	282	540	fig|562.115499.peg.282			Uncharacterized protein YhiJ
CP048107	343	37	fig|562.58133.peg.343			PLF_561_00003980	PGF_00213867	hypothetical protein	354466	354579	+	bi (<->)	562.109465.con.0002	3290	37	fig|562.109465.peg.3290			hypothetical protein	0.973	0.973	bi (<->)	562.109464.con.0001	2348	37	fig|562.109464.peg.2348			hypothetical protein	0.973	0.973	bi (<->)	562.109463.con.0005	3784	37	fig|562.109463.peg.3784			hypothetical protein	0.973	0.973	bi (<->)	CANDYB010000001	283	37	fig|562.115499.peg.283			hypothetical protein
CP048107	344	355	fig|562.58133.peg.344	GWK05_01560		PLF_561_00002945	PGF_02746237	HlyD-like membrane fusion protein YhiI	354642	355709	+	bi (<->)	562.109465.con.0002	3289	355	fig|562.109465.peg.3289			HlyD-like membrane fusion protein YhiI	0.989	0.997	bi (<->)	562.109464.con.0001	2347	355	fig|562.109464.peg.2347			HlyD-like membrane fusion protein YhiI	0.989	0.997	bi (<->)	562.109463.con.0005	3785	355	fig|562.109463.peg.3785			HlyD-like membrane fusion protein YhiI	0.992	0.997	bi (<->)	CANDYB010000001	284	355	fig|562.115499.peg.284			HlyD-like membrane fusion protein YhiI
CP048107	345	911	fig|562.58133.peg.345	GWK05_01565	rbbA	PLF_561_00000710	PGF_00008593	Ribosome-associated ATPase RbbA	355706	358441	+	bi (<->)	562.109465.con.0002	3288	911	fig|562.109465.peg.3288			Ribosome-associated ATPase RbbA	0.996	0.999	bi (<->)	562.109464.con.0001	2346	911	fig|562.109464.peg.2346			Ribosome-associated ATPase RbbA	0.996	0.999	bi (<->)	562.109463.con.0005	3786	911	fig|562.109463.peg.3786			Ribosome-associated ATPase RbbA	0.995	0.999	bi (<->)	CANDYB010000001	285	911	fig|562.115499.peg.285			Ribosome-associated ATPase RbbA
CP048107	346	374	fig|562.58133.peg.346	GWK05_01570		PLF_561_00002101	PGF_00004231	Inner membrane transport permease YhhJ	358441	359565	+	bi (<->)	562.109465.con.0002	3287	374	fig|562.109465.peg.3287			Inner membrane transport permease YhhJ	0.992	0.997	bi (<->)	562.109464.con.0001	2345	374	fig|562.109464.peg.2345			Inner membrane transport permease YhhJ	0.992	0.997	bi (<->)	562.109463.con.0005	3787	374	fig|562.109463.peg.3787			Inner membrane transport permease YhhJ	0.989	0.997	bi (<->)	CANDYB010000001	286	374	fig|562.115499.peg.286			Inner membrane transport permease YhhJ
CP048107	348	119	fig|562.58133.peg.348	GWK05_01580		PLF_561_00004761	PGF_00011662	HicB-like protein	359910	360269	+
CP048107	349	133	fig|562.58133.peg.349	GWK05_01585	nikR	PLF_561_00002773	PGF_00025517	Nickel responsive regulator NikR	360389	360790	-	bi (<->)	562.109465.con.0002	3281	133	fig|562.109465.peg.3281			Nickel responsive regulator NikR	1	0.992	bi (<->)	562.109464.con.0001	2340	133	fig|562.109464.peg.2340			Nickel responsive regulator NikR	1	0.992	bi (<->)	562.109463.con.0005	3792	133	fig|562.109463.peg.3792			Nickel responsive regulator NikR	1	0.992	bi (<->)	CANDYB010000001	291	133	fig|562.115499.peg.291			Nickel responsive regulator NikR
CP048107	350	268	fig|562.58133.peg.350	GWK05_01590	nikE	PLF_561_00002583	PGF_01747364	Nickel ABC transporter, ATP-binding protein NikE (TC 3.A.1.5.3)	360795	361601	-	bi (<->)	562.109465.con.0002	3280	268	fig|562.109465.peg.3280			Nickel ABC transporter, ATP-binding protein NikE (TC 3.A.1.5.3)	0.97	0.996	bi (<->)	562.109464.con.0001	2339	268	fig|562.109464.peg.2339			Nickel ABC transporter, ATP-binding protein NikE (TC 3.A.1.5.3)	0.97	0.996	bi (<->)	562.109463.con.0005	3793	268	fig|562.109463.peg.3793			Nickel ABC transporter, ATP-binding protein NikE (TC 3.A.1.5.3)	0.981	0.996	bi (<->)	CANDYB010000001	292	268	fig|562.115499.peg.292			Nickel ABC transporter, ATP-binding protein NikE (TC 3.A.1.5.3)
CP048107	351	254	fig|562.58133.peg.351	GWK05_01595	nikD	PLF_561_00001538	PGF_00027069	Nickel ABC transporter, ATP-binding protein NikD (TC 3.A.1.5.3)	361598	362362	-	bi (<->)	562.109465.con.0002	3279	254	fig|562.109465.peg.3279			Nickel ABC transporter, ATP-binding protein NikD (TC 3.A.1.5.3)	0.988	0.996	bi (<->)	562.109464.con.0001	2338	254	fig|562.109464.peg.2338			Nickel ABC transporter, ATP-binding protein NikD (TC 3.A.1.5.3)	0.988	0.996	bi (<->)	562.109463.con.0005	3794	254	fig|562.109463.peg.3794			Nickel ABC transporter, ATP-binding protein NikD (TC 3.A.1.5.3)	0.988	0.996	bi (<->)	CANDYB010000001	293	254	fig|562.115499.peg.293			Nickel ABC transporter, ATP-binding protein NikD (TC 3.A.1.5.3)
CP048107	352	277	fig|562.58133.peg.352	GWK05_01600	nikC	PLF_561_00002584	PGF_01873735	Nickel ABC transporter, permease protein NikC (TC 3.A.1.5.3)	362362	363195	-	bi (<->)	562.109465.con.0002	3278	277	fig|562.109465.peg.3278			Nickel ABC transporter, permease protein NikC (TC 3.A.1.5.3)	1	0.996	bi (<->)	562.109464.con.0001	2337	277	fig|562.109464.peg.2337			Nickel ABC transporter, permease protein NikC (TC 3.A.1.5.3)	1	0.996	bi (<->)	562.109463.con.0005	3795	277	fig|562.109463.peg.3795			Nickel ABC transporter, permease protein NikC (TC 3.A.1.5.3)	1	0.996	bi (<->)	CANDYB010000001	294	277	fig|562.115499.peg.294			Nickel ABC transporter, permease protein NikC (TC 3.A.1.5.3)
CP048107	353	314	fig|562.58133.peg.353	GWK05_01605	nikB	PLF_561_00002653	PGF_03503521	Nickel ABC transporter, permease protein NikB (TC 3.A.1.5.3)	363192	364136	-	bi (<->)	562.109465.con.0002	3277	314	fig|562.109465.peg.3277			Nickel ABC transporter, permease protein NikB (TC 3.A.1.5.3)	0.997	0.997	bi (<->)	562.109464.con.0001	2336	314	fig|562.109464.peg.2336			Nickel ABC transporter, permease protein NikB (TC 3.A.1.5.3)	0.997	0.997	bi (<->)	562.109463.con.0005	3796	314	fig|562.109463.peg.3796			Nickel ABC transporter, permease protein NikB (TC 3.A.1.5.3)	0.997	0.997	bi (<->)	CANDYB010000001	295	314	fig|562.115499.peg.295			Nickel ABC transporter, permease protein NikB (TC 3.A.1.5.3)
CP048107	354	524	fig|562.58133.peg.354	GWK05_01610	nikA	PLF_561_00002203	PGF_00025501	Nickel ABC transporter, substrate-binding protein NikA (TC 3.A.1.5.3)	364136	365710	-	bi (<->)	562.109465.con.0002	3276	524	fig|562.109465.peg.3276			Nickel ABC transporter, substrate-binding protein NikA (TC 3.A.1.5.3)	0.987	0.998	bi (<->)	562.109464.con.0001	2335	524	fig|562.109464.peg.2335			Nickel ABC transporter, substrate-binding protein NikA (TC 3.A.1.5.3)	0.987	0.998	bi (<->)	562.109463.con.0005	3797	524	fig|562.109463.peg.3797			Nickel ABC transporter, substrate-binding protein NikA (TC 3.A.1.5.3)	0.989	0.998	bi (<->)	CANDYB010000001	296	524	fig|562.115499.peg.296			Nickel ABC transporter, substrate-binding protein NikA (TC 3.A.1.5.3)
CP048107	355	195	fig|562.58133.peg.355	GWK05_01615	acpT	PLF_561_00002462	PGF_10369163	4'-phosphopantetheinyl transferase (EC 2.7.8.-)	365821	366408	-	bi (<->)	562.109465.con.0002	3275	195	fig|562.109465.peg.3275			4'-phosphopantetheinyl transferase (EC 2.7.8.-)	0.99	0.995	bi (<->)	562.109464.con.0001	2334	195	fig|562.109464.peg.2334			4'-phosphopantetheinyl transferase (EC 2.7.8.-)	0.99	0.995	bi (<->)	562.109463.con.0005	3798	195	fig|562.109463.peg.3798			4'-phosphopantetheinyl transferase (EC 2.7.8.-)	0.99	0.995	bi (<->)	CANDYB010000001	297	195	fig|562.115499.peg.297			4'-phosphopantetheinyl transferase (EC 2.7.8.-)
CP048107	356	349	fig|562.58133.peg.356	GWK05_01620		PLF_561_00000525	PGF_00064201	UPF0118 inner membrane protein YhhT	366463	367512	-	bi (<->)	562.109465.con.0002	3274	349	fig|562.109465.peg.3274			UPF0118 inner membrane protein YhhT	0.991	0.997	bi (<->)	562.109464.con.0001	2333	349	fig|562.109464.peg.2333			UPF0118 inner membrane protein YhhT	0.991	0.997	bi (<->)	562.109463.con.0005	3799	349	fig|562.109463.peg.3799			UPF0118 inner membrane protein YhhT	0.991	0.997	bi (<->)	CANDYB010000001	298	349	fig|562.115499.peg.298			UPF0118 inner membrane protein YhhT
CP048107	357	416	fig|562.58133.peg.357	GWK05_01625		PLF_561_00000515	PGF_00064250	UPF0226 protein YhhS	367611	368861	+	bi (<->)	562.109465.con.0002	3273	416	fig|562.109465.peg.3273			UPF0226 protein YhhS	0.99	0.998	bi (<->)	562.109464.con.0001	2332	416	fig|562.109464.peg.2332			UPF0226 protein YhhS	0.99	0.998	bi (<->)	562.109463.con.0005	3800	416	fig|562.109463.peg.3800			UPF0226 protein YhhS	0.99	0.998	bi (<->)	CANDYB010000001	299	416	fig|562.115499.peg.299			UPF0226 protein YhhS
CP048107	358	185	fig|562.58133.peg.358	GWK05_01630	dcrB	PLF_561_00002283	PGF_00422589	DcrB protein precursor	368865	369422	-	bi (<->)	562.109465.con.0002	3272	185	fig|562.109465.peg.3272			DcrB protein precursor	1	0.995	bi (<->)	562.109464.con.0001	2331	185	fig|562.109464.peg.2331			DcrB protein precursor	1	0.995	bi (<->)	562.109463.con.0005	3801	185	fig|562.109463.peg.3801			DcrB protein precursor	1	0.995	bi (<->)	CANDYB010000001	300	185	fig|562.115499.peg.300			DcrB protein precursor
CP048107	359	221	fig|562.58133.peg.359	GWK05_01635		PLF_561_00000653	PGF_02873160	Putative preQ0 transporter YhhQ	369495	370160	-	bi (<->)	562.109465.con.0002	3271	221	fig|562.109465.peg.3271			Putative preQ0 transporter YhhQ	0.995	0.995	bi (<->)	562.109464.con.0001	2330	221	fig|562.109464.peg.2330			Putative preQ0 transporter YhhQ	0.995	0.995	bi (<->)	562.109463.con.0005	3802	221	fig|562.109463.peg.3802			Putative preQ0 transporter YhhQ	0.995	0.995	bi (<->)	CANDYB010000001	301	221	fig|562.115499.peg.301			Putative preQ0 transporter YhhQ
CP048107	360	81	fig|562.58133.peg.360	GWK05_01640	tusA	PLF_561_00000400	PGF_00413253	tRNA 5-methylaminomethyl-2-thiouridine synthesis sulfur carrier protein TusA	370381	370626	+	bi (<->)	562.109465.con.0002	3270	81	fig|562.109465.peg.3270			tRNA 5-methylaminomethyl-2-thiouridine synthesis sulfur carrier protein TusA	1	0.988	bi (<->)	562.109464.con.0001	2329	81	fig|562.109464.peg.2329			tRNA 5-methylaminomethyl-2-thiouridine synthesis sulfur carrier protein TusA	1	0.988	bi (<->)	562.109463.con.0005	3803	81	fig|562.109463.peg.3803			tRNA 5-methylaminomethyl-2-thiouridine synthesis sulfur carrier protein TusA	1	0.988	bi (<->)	CANDYB010000001	302	81	fig|562.115499.peg.302			tRNA 5-methylaminomethyl-2-thiouridine synthesis sulfur carrier protein TusA
CP048107	361	732	fig|562.58133.peg.361	GWK05_01645	zntA	PLF_561_00001985	PGF_07109475	Lead, cadmium, zinc and mercury transporting ATPase (EC 3.6.3.3) (EC 3.6.3.5); Copper-translocating P-type ATPase (EC 3.6.3.4)	370728	372926	-	bi (<->)	562.109465.con.0002	3269	732	fig|562.109465.peg.3269			Lead, cadmium, zinc and mercury transporting ATPase (EC 3.6.3.3) (EC 3.6.3.5); Copper-translocating P-type ATPase (EC 3.6.3.4)	0.984	0.999	bi (<->)	562.109464.con.0001	2328	732	fig|562.109464.peg.2328			Lead, cadmium, zinc and mercury transporting ATPase (EC 3.6.3.3) (EC 3.6.3.5); Copper-translocating P-type ATPase (EC 3.6.3.4)	0.984	0.999	bi (<->)	562.109463.con.0005	3804	732	fig|562.109463.peg.3804			Lead, cadmium, zinc and mercury transporting ATPase (EC 3.6.3.3) (EC 3.6.3.5); Copper-translocating P-type ATPase (EC 3.6.3.4)	0.982	0.999	bi (<->)	CANDYB010000001	303	732	fig|562.115499.peg.303			Lead, cadmium, zinc and mercury transporting ATPase (EC 3.6.3.3) (EC 3.6.3.5); Copper-translocating P-type ATPase (EC 3.6.3.4)
CP048107	362	208	fig|562.58133.peg.362	GWK05_01650		PLF_561_00002447	PGF_00064803	Uncharacterized membrane protein YhhN	373000	373626	-	bi (<->)	562.109465.con.0002	3268	208	fig|562.109465.peg.3268			Uncharacterized membrane protein YhhN	1	0.995	bi (<->)	562.109464.con.0001	2327	208	fig|562.109464.peg.2327			Uncharacterized membrane protein YhhN	1	0.995	bi (<->)	562.109463.con.0005	3805	208	fig|562.109463.peg.3805			Uncharacterized membrane protein YhhN	1	0.995	bi (<->)	CANDYB010000001	304	208	fig|562.115499.peg.304			Uncharacterized membrane protein YhhN
CP048107	363	119	fig|562.58133.peg.363	GWK05_01655		PLF_561_00002449	PGF_00065595	Uncharacterized protein YhhM	373767	374126	+	bi (<->)	562.109465.con.0002	3267	119	fig|562.109465.peg.3267			Uncharacterized protein YhhM	0.983	0.992	bi (<->)	562.109464.con.0001	2326	119	fig|562.109464.peg.2326			Uncharacterized protein YhhM	0.983	0.992	bi (<->)	562.109463.con.0005	3806	119	fig|562.109463.peg.3806			Uncharacterized protein YhhM	0.992	0.992	bi (<->)	CANDYB010000001	305	119	fig|562.115499.peg.305			Uncharacterized protein YhhM
CP048107	364	89	fig|562.58133.peg.364	GWK05_01660		PLF_561_00002796	PGF_00065593	Uncharacterized protein YhhL	374129	374398	-	bi (<->)	562.109465.con.0002	3266	89	fig|562.109465.peg.3266			Uncharacterized protein YhhL	0.989	0.989	bi (<->)	562.109464.con.0001	2325	89	fig|562.109464.peg.2325			Uncharacterized protein YhhL	0.989	0.989	bi (<->)	562.109463.con.0005	3807	89	fig|562.109463.peg.3807			Uncharacterized protein YhhL	1	0.989	bi (<->)	CANDYB010000001	306	89	fig|562.115499.peg.306			Uncharacterized protein YhhL
CP048107	365	198	fig|562.58133.peg.365	GWK05_01665	rsmD	PLF_561_00002684	PGF_07133621	16S rRNA (guanine(966)-N(2))-methyltransferase (EC 2.1.1.171)	374388	374984	-	bi (<->)	562.109465.con.0002	3265	198	fig|562.109465.peg.3265			16S rRNA (guanine(966)-N(2))-methyltransferase (EC 2.1.1.171)	0.995	0.995	bi (<->)	562.109464.con.0001	2324	198	fig|562.109464.peg.2324			16S rRNA (guanine(966)-N(2))-methyltransferase (EC 2.1.1.171)	0.995	0.995	bi (<->)	562.109463.con.0005	3808	198	fig|562.109463.peg.3808			16S rRNA (guanine(966)-N(2))-methyltransferase (EC 2.1.1.171)	0.995	0.995	bi (<->)	CANDYB010000001	307	198	fig|562.115499.peg.307			16S rRNA (guanine(966)-N(2))-methyltransferase (EC 2.1.1.171)
CP048107	366	495	fig|562.58133.peg.366	GWK05_01670	ftsY	PLF_561_00000982	PGF_08905885	Signal recognition particle receptor FtsY	375134	376621	+	bi (<->)	562.109465.con.0002	3264	497	fig|562.109465.peg.3264			Signal recognition particle receptor FtsY	0.97	0.998	bi (<->)	562.109464.con.0001	2323	497	fig|562.109464.peg.2323			Signal recognition particle receptor FtsY	0.97	0.998	bi (<->)	562.109463.con.0005	3809	498	fig|562.109463.peg.3809			Signal recognition particle receptor FtsY	0.984	0.998	bi (<->)	CANDYB010000001	308	497	fig|562.115499.peg.308			Signal recognition particle receptor FtsY
CP048107	367	222	fig|562.58133.peg.367	GWK05_01675	ftsE	PLF_561_00002808	PGF_06857975	Cell-division-associated, ABC-transporter-like signaling protein FtsE	376624	377292	+	bi (<->)	562.109465.con.0002	3263	222	fig|562.109465.peg.3263			Cell-division-associated, ABC-transporter-like signaling protein FtsE	1	0.995	bi (<->)	562.109464.con.0001	2322	222	fig|562.109464.peg.2322			Cell-division-associated, ABC-transporter-like signaling protein FtsE	1	0.995	bi (<->)	562.109463.con.0005	3810	222	fig|562.109463.peg.3810			Cell-division-associated, ABC-transporter-like signaling protein FtsE	1	0.995	bi (<->)	CANDYB010000001	309	222	fig|562.115499.peg.309			Cell-division-associated, ABC-transporter-like signaling protein FtsE
CP048107	368	352	fig|562.58133.peg.368	GWK05_01680	ftsX	PLF_561_00001710	PGF_03701810	Cell-division-associated, ABC-transporter-like signaling protein FtsX	377285	378343	+	bi (<->)	562.109465.con.0002	3262	352	fig|562.109465.peg.3262			Cell-division-associated, ABC-transporter-like signaling protein FtsX	1	0.997	bi (<->)	562.109464.con.0001	2321	352	fig|562.109464.peg.2321			Cell-division-associated, ABC-transporter-like signaling protein FtsX	1	0.997	bi (<->)	562.109463.con.0005	3811	352	fig|562.109463.peg.3811			Cell-division-associated, ABC-transporter-like signaling protein FtsX	0.997	0.997	bi (<->)	CANDYB010000001	310	352	fig|562.115499.peg.310			Cell-division-associated, ABC-transporter-like signaling protein FtsX
CP048107	369	284	fig|562.58133.peg.369	GWK05_01685	rpoH	PLF_561_00000327	PGF_06053106	RNA polymerase sigma factor RpoH	378588	379442	+	bi (<->)	562.109465.con.0002	3261	284	fig|562.109465.peg.3261			RNA polymerase sigma factor RpoH	1	0.996	bi (<->)	562.109464.con.0001	2320	284	fig|562.109464.peg.2320			RNA polymerase sigma factor RpoH	1	0.996	bi (<->)	562.109463.con.0005	3812	284	fig|562.109463.peg.3812			RNA polymerase sigma factor RpoH	1	0.996	bi (<->)	CANDYB010000001	311	284	fig|562.115499.peg.311			RNA polymerase sigma factor RpoH
CP048107	370	367	fig|562.58133.peg.370	GWK05_01690		PLF_561_00001707	PGF_10343884	Branched-chain amino acid ABC transporter, substrate-binding protein LivJ (TC 3.A.1.4.1)	379714	380817	+	bi (<->)	562.109465.con.0002	3260	367	fig|562.109465.peg.3260			Branched-chain amino acid ABC transporter, substrate-binding protein LivJ (TC 3.A.1.4.1)	0.997	0.997	bi (<->)	562.109464.con.0001	2319	367	fig|562.109464.peg.2319			Branched-chain amino acid ABC transporter, substrate-binding protein LivJ (TC 3.A.1.4.1)	0.997	0.997	bi (<->)	562.109463.con.0005	3813	367	fig|562.109463.peg.3813			Branched-chain amino acid ABC transporter, substrate-binding protein LivJ (TC 3.A.1.4.1)	0.995	0.997	bi (<->)	CANDYB010000001	312	367	fig|562.115499.peg.312			Branched-chain amino acid ABC transporter, substrate-binding protein LivJ (TC 3.A.1.4.1)
CP048107	371	127	fig|562.58133.peg.371	GWK05_01695	panM	PLF_561_00001948	PGF_01198982	Acetyl-CoA sensor PanM, required for maturation of L-aspartate decarboxylase	381005	381388	-	bi (<->)	562.109465.con.0002	3259	127	fig|562.109465.peg.3259			Acetyl-CoA sensor PanM, required for maturation of L-aspartate decarboxylase	0.976	0.984	bi (<->)	562.109464.con.0001	2318	127	fig|562.109464.peg.2318			Acetyl-CoA sensor PanM, required for maturation of L-aspartate decarboxylase	0.976	0.984	bi (<->)	562.109463.con.0005	3814	127	fig|562.109463.peg.3814			Acetyl-CoA sensor PanM, required for maturation of L-aspartate decarboxylase	0.984	0.992	bi (<->)	CANDYB010000001	313	127	fig|562.115499.peg.313			Acetyl-CoA sensor PanM, required for maturation of L-aspartate decarboxylase
CP048107	372	45	fig|562.58133.peg.372			PLF_561_00003354	PGF_00318725	hypothetical protein	381523	381660	+	bi (<->)	562.109465.con.0002	3258	45	fig|562.109465.peg.3258			hypothetical protein	0.867	0.978	bi (<->)	562.109464.con.0001	2317	45	fig|562.109464.peg.2317			hypothetical protein	0.867	0.978	bi (<->)	562.109463.con.0005	3815	45	fig|562.109463.peg.3815			hypothetical protein	0.911	0.978	bi (<->)	CANDYB010000001	314	45	fig|562.115499.peg.314			hypothetical protein
CP048107	373	369	fig|562.58133.peg.373	GWK05_01700	livk	PLF_561_00001007	PGF_10543776	Leucine-specific ABC transporter, substrate-binding protein LivK (TC 3.A.1.4.1)	381812	382921	+	bi (<->)	562.109465.con.0002	3257	369	fig|562.109465.peg.3257			Leucine-specific ABC transporter, substrate-binding protein LivK (TC 3.A.1.4.1)	0.992	0.997	bi (<->)	562.109464.con.0001	2316	369	fig|562.109464.peg.2316			Leucine-specific ABC transporter, substrate-binding protein LivK (TC 3.A.1.4.1)	0.992	0.997	bi (<->)	562.109463.con.0005	3816	369	fig|562.109463.peg.3816			Leucine-specific ABC transporter, substrate-binding protein LivK (TC 3.A.1.4.1)	0.992	0.997	bi (<->)	CANDYB010000001	315	369	fig|562.115499.peg.315			Leucine-specific ABC transporter, substrate-binding protein LivK (TC 3.A.1.4.1)
CP048107	374	308	fig|562.58133.peg.374	GWK05_01705	livH	PLF_561_00029224	PGF_06868199	Branched-chain amino acid ABC transporter, permease protein LivH (TC 3.A.1.4.1)	382969	383895	+	bi (<->)	562.109465.con.0002	3256	308	fig|562.109465.peg.3256			Branched-chain amino acid ABC transporter, permease protein LivH (TC 3.A.1.4.1)	0.994	0.997	bi (<->)	562.109464.con.0001	2315	308	fig|562.109464.peg.2315			Branched-chain amino acid ABC transporter, permease protein LivH (TC 3.A.1.4.1)	0.994	0.997	bi (<->)	562.109463.con.0005	3817	308	fig|562.109463.peg.3817			Branched-chain amino acid ABC transporter, permease protein LivH (TC 3.A.1.4.1)	0.994	0.997	bi (<->)	CANDYB010000001	316	308	fig|562.115499.peg.316			Branched-chain amino acid ABC transporter, permease protein LivH (TC 3.A.1.4.1)
CP048107	375	425	fig|562.58133.peg.375	GWK05_01710		PLF_561_00000910	PGF_03231750	Branched-chain amino acid ABC transporter, permease protein LivM (TC 3.A.1.4.1)	383892	385169	+	bi (<->)	562.109465.con.0002	3255	425	fig|562.109465.peg.3255			Branched-chain amino acid ABC transporter, permease protein LivM (TC 3.A.1.4.1)	0.991	0.998	bi (<->)	562.109464.con.0001	2314	425	fig|562.109464.peg.2314			Branched-chain amino acid ABC transporter, permease protein LivM (TC 3.A.1.4.1)	0.991	0.998	bi (<->)	562.109463.con.0005	3818	425	fig|562.109463.peg.3818			Branched-chain amino acid ABC transporter, permease protein LivM (TC 3.A.1.4.1)	0.988	0.998	bi (<->)	CANDYB010000001	317	425	fig|562.115499.peg.317			Branched-chain amino acid ABC transporter, permease protein LivM (TC 3.A.1.4.1)
CP048107	376	255	fig|562.58133.peg.376	GWK05_01715	livG	PLF_561_00001251	PGF_01726878	Branched-chain amino acid ABC transporter, ATP-binding protein LivG (TC 3.A.1.4.1)	385166	385933	+	bi (<->)	562.109465.con.0002	3254	255	fig|562.109465.peg.3254			Branched-chain amino acid ABC transporter, ATP-binding protein LivG (TC 3.A.1.4.1)	1	0.996	bi (<->)	562.109464.con.0001	2313	255	fig|562.109464.peg.2313			Branched-chain amino acid ABC transporter, ATP-binding protein LivG (TC 3.A.1.4.1)	1	0.996	bi (<->)	562.109463.con.0005	3819	255	fig|562.109463.peg.3819			Branched-chain amino acid ABC transporter, ATP-binding protein LivG (TC 3.A.1.4.1)	0.996	0.996	bi (<->)	CANDYB010000001	318	255	fig|562.115499.peg.318			Branched-chain amino acid ABC transporter, ATP-binding protein LivG (TC 3.A.1.4.1)
CP048107	377	237	fig|562.58133.peg.377	GWK05_01720	livF	PLF_561_00029097	PGF_00700305	Branched-chain amino acid ABC transporter, ATP-binding protein LivF (TC 3.A.1.4.1)	385935	386648	+	bi (<->)	562.109465.con.0002	3253	237	fig|562.109465.peg.3253			Branched-chain amino acid ABC transporter, ATP-binding protein LivF (TC 3.A.1.4.1)	0.996	0.996	bi (<->)	562.109464.con.0001	2312	237	fig|562.109464.peg.2312			Branched-chain amino acid ABC transporter, ATP-binding protein LivF (TC 3.A.1.4.1)	0.996	0.996	bi (<->)	562.109463.con.0005	3820	237	fig|562.109463.peg.3820			Branched-chain amino acid ABC transporter, ATP-binding protein LivF (TC 3.A.1.4.1)	1	0.996	bi (<->)	CANDYB010000001	319	237	fig|562.115499.peg.319			Branched-chain amino acid ABC transporter, ATP-binding protein LivF (TC 3.A.1.4.1)
CP048107	378	438	fig|562.58133.peg.378	GWK05_01725	ugpB	PLF_561_00000598	PGF_07282910	Glycerol-3-phosphate ABC transporter, substrate-binding protein UgpB	387046	388362	+	bi (<->)	562.109465.con.0002	3251	438	fig|562.109465.peg.3251			Glycerol-3-phosphate ABC transporter, substrate-binding protein UgpB	0.995	0.998	bi (<->)	562.109464.con.0001	2310	438	fig|562.109464.peg.2310			Glycerol-3-phosphate ABC transporter, substrate-binding protein UgpB	0.995	0.998	bi (<->)	562.109463.con.0005	3821	438	fig|562.109463.peg.3821			Glycerol-3-phosphate ABC transporter, substrate-binding protein UgpB	0.995	0.998	bi (<->)	CANDYB010000001	321	438	fig|562.115499.peg.321			Glycerol-3-phosphate ABC transporter, substrate-binding protein UgpB
CP048107	379	295	fig|562.58133.peg.379	GWK05_01730	ugpA	PLF_561_00000884	PGF_02903501	Glycerol-3-phosphate ABC transporter, permease protein UgpA (TC 3.A.1.1.3)	388460	389347	+	bi (<->)	562.109465.con.0002	3250	295	fig|562.109465.peg.3250			Glycerol-3-phosphate ABC transporter, permease protein UgpA (TC 3.A.1.1.3)	1	0.997	bi (<->)	562.109464.con.0001	2309	295	fig|562.109464.peg.2309			Glycerol-3-phosphate ABC transporter, permease protein UgpA (TC 3.A.1.1.3)	1	0.997	bi (<->)	562.109463.con.0005	3822	295	fig|562.109463.peg.3822			Glycerol-3-phosphate ABC transporter, permease protein UgpA (TC 3.A.1.1.3)	1	0.997	bi (<->)	CANDYB010000001	322	295	fig|562.115499.peg.322			Glycerol-3-phosphate ABC transporter, permease protein UgpA (TC 3.A.1.1.3)
CP048107	380	281	fig|562.58133.peg.380	GWK05_01735	ugpE	PLF_561_00001627	PGF_08154601	Glycerol-3-phosphate ABC transporter, permease protein UgpE (TC 3.A.1.1.3)	389344	390189	+	bi (<->)	562.109465.con.0002	3249	281	fig|562.109465.peg.3249			Glycerol-3-phosphate ABC transporter, permease protein UgpE (TC 3.A.1.1.3)	0.993	0.996	bi (<->)	562.109464.con.0001	2308	281	fig|562.109464.peg.2308			Glycerol-3-phosphate ABC transporter, permease protein UgpE (TC 3.A.1.1.3)	0.993	0.996	bi (<->)	562.109463.con.0005	3823	281	fig|562.109463.peg.3823			Glycerol-3-phosphate ABC transporter, permease protein UgpE (TC 3.A.1.1.3)	0.996	0.996	bi (<->)	CANDYB010000001	323	281	fig|562.115499.peg.323			Glycerol-3-phosphate ABC transporter, permease protein UgpE (TC 3.A.1.1.3)
CP048107	381	356	fig|562.58133.peg.381	GWK05_01740		PLF_561_00002301	PGF_09994213	Glycerol-3-phosphate ABC transporter, ATP-binding protein UgpC (TC 3.A.1.1.3)	390191	391261	+	bi (<->)	562.109465.con.0002	3248	356	fig|562.109465.peg.3248			Glycerol-3-phosphate ABC transporter, ATP-binding protein UgpC (TC 3.A.1.1.3)	0.972	0.997	bi (<->)	562.109464.con.0001	2307	356	fig|562.109464.peg.2307			Glycerol-3-phosphate ABC transporter, ATP-binding protein UgpC (TC 3.A.1.1.3)	0.972	0.997	bi (<->)	562.109463.con.0005	3824	356	fig|562.109463.peg.3824			Glycerol-3-phosphate ABC transporter, ATP-binding protein UgpC (TC 3.A.1.1.3)	0.972	0.997	bi (<->)	CANDYB010000001	324	356	fig|562.115499.peg.324			Glycerol-3-phosphate ABC transporter, ATP-binding protein UgpC (TC 3.A.1.1.3)
CP048107	382	247	fig|562.58133.peg.382	GWK05_01745	ugpQ	PLF_561_00001069	PGF_04776928	Glycerophosphoryl diester phosphodiesterase (EC 3.1.4.46)	391258	392001	+	bi (<->)	562.109465.con.0002	3247	247	fig|562.109465.peg.3247			Glycerophosphoryl diester phosphodiesterase (EC 3.1.4.46)	0.976	0.996	bi (<->)	562.109464.con.0001	2306	247	fig|562.109464.peg.2306			Glycerophosphoryl diester phosphodiesterase (EC 3.1.4.46)	0.976	0.996	bi (<->)	562.109463.con.0005	3825	247	fig|562.109463.peg.3825			Glycerophosphoryl diester phosphodiesterase (EC 3.1.4.46)	0.976	0.996	bi (<->)	CANDYB010000001	325	247	fig|562.115499.peg.325			Glycerophosphoryl diester phosphodiesterase (EC 3.1.4.46)
CP048107	383	146	fig|562.58133.peg.383	GWK05_01750		PLF_561_00001680	PGF_00065591	Uncharacterized protein YhhA	391988	392428	-	bi (<->)	562.109465.con.0002	3246	104	fig|562.109465.peg.3246			Uncharacterized protein YhhA	0.981	0.99	bi (<->)	562.109464.con.0001	2305	104	fig|562.109464.peg.2305			Uncharacterized protein YhhA	0.981	0.99	bi (<->)	562.109463.con.0005	3826	146	fig|562.109463.peg.3826			Uncharacterized protein YhhA	0.986	0.993	bi (<->)	CANDYB010000001	326	104	fig|562.115499.peg.326			Uncharacterized protein YhhA
CP048107	384	581	fig|562.58133.peg.384	GWK05_01755	ggt	PLF_561_00000035	PGF_02890229	Gamma-glutamyltranspeptidase (EC 2.3.2.2) @ Glutathione hydrolase (EC 3.4.19.13)	392548	394293	+	bi (<->)	562.109465.con.0002	3244	580	fig|562.109465.peg.3244			Gamma-glutamyltranspeptidase (EC 2.3.2.2) @ Glutathione hydrolase (EC 3.4.19.13)	0.981	0.998	bi (<->)	562.109464.con.0001	2303	580	fig|562.109464.peg.2303			Gamma-glutamyltranspeptidase (EC 2.3.2.2) @ Glutathione hydrolase (EC 3.4.19.13)	0.981	0.998	bi (<->)	562.109463.con.0005	3827	580	fig|562.109463.peg.3827			Gamma-glutamyltranspeptidase (EC 2.3.2.2) @ Glutathione hydrolase (EC 3.4.19.13)	0.983	0.998	bi (<->)	CANDYB010000001	328	580	fig|562.115499.peg.328			Gamma-glutamyltranspeptidase (EC 2.3.2.2) @ Glutathione hydrolase (EC 3.4.19.13)
CP048107	385	162	fig|562.58133.peg.385	GWK05_01760	yhhY	PLF_561_00000186	PGF_06389762	L-methionine N-acetyltransferase @ L-phenylalanine N-acetyltransferase (EC 2.3.1.53)	394354	394842	-	bi (<->)	562.109465.con.0002	3239	162	fig|562.109465.peg.3239			L-methionine N-acetyltransferase @ L-phenylalanine N-acetyltransferase (EC 2.3.1.53)	0.951	0.994	bi (<->)	562.109464.con.0001	2298	162	fig|562.109464.peg.2298			L-methionine N-acetyltransferase @ L-phenylalanine N-acetyltransferase (EC 2.3.1.53)	0.944	0.994	bi (<->)	562.109463.con.0005	3832	162	fig|562.109463.peg.3832			L-methionine N-acetyltransferase @ L-phenylalanine N-acetyltransferase (EC 2.3.1.53)	0.951	0.994	bi (<->)	CANDYB010000001	333	162	fig|562.115499.peg.333			L-methionine N-acetyltransferase @ L-phenylalanine N-acetyltransferase (EC 2.3.1.53)
CP048107	386	345	fig|562.58133.peg.386	GWK05_01765		PLF_561_00104309	PGF_00064854	Uncharacterized oxidoreductase YhhX	395176	396213	+	bi (<->)	562.109465.con.0002	3238	345	fig|562.109465.peg.3238			Uncharacterized oxidoreductase YhhX	0.997	0.997	bi (<->)	562.109464.con.0001	2297	345	fig|562.109464.peg.2297			Uncharacterized oxidoreductase YhhX	0.997	0.997	bi (<->)	562.109463.con.0005	3833	345	fig|562.109463.peg.3833			Uncharacterized oxidoreductase YhhX	0.997	0.997	bi (<->)	CANDYB010000001	334	345	fig|562.115499.peg.334			Uncharacterized oxidoreductase YhhX
CP048107	387	231	fig|562.58133.peg.387	GWK05_01770		PLF_561_00002588	PGF_02380724	Quercetin 2,3-dioxygenase (EC 1.13.11.24) => YhhW	396336	397031	+	bi (<->)	562.109465.con.0002	3237	231	fig|562.109465.peg.3237			Quercetin 2,3-dioxygenase (EC 1.13.11.24) => YhhW	1	0.996	bi (<->)	562.109464.con.0001	2296	231	fig|562.109464.peg.2296			Quercetin 2,3-dioxygenase (EC 1.13.11.24) => YhhW	1	0.996	bi (<->)	562.109463.con.0005	3834	231	fig|562.109463.peg.3834			Quercetin 2,3-dioxygenase (EC 1.13.11.24) => YhhW	1	0.996	bi (<->)	CANDYB010000001	335	231	fig|562.115499.peg.335			Quercetin 2,3-dioxygenase (EC 1.13.11.24) => YhhW
CP048107	388	38	fig|562.58133.peg.388			PLF_561_00004803	PGF_00088368	hypothetical protein	397028	397144	-											bi (<->)	562.109464.con.0001	2295	49	fig|562.109464.peg.2295			hypothetical protein	0.947	0.755											bi (<->)	CANDYB010000001	336	49	fig|562.115499.peg.336			hypothetical protein
CP048107	389	331	fig|562.58133.peg.389	GWK05_01775		PLF_561_00002186	PGF_07843281	Gluconate utilization system Gnt-I transcriptional repressor	397255	398250	+	bi (<->)	562.109465.con.0002	3236	331	fig|562.109465.peg.3236			Gluconate utilization system Gnt-I transcriptional repressor	1	0.997	bi (<->)	562.109464.con.0001	2294	331	fig|562.109464.peg.2294			Gluconate utilization system Gnt-I transcriptional repressor	1	0.997	bi (<->)	562.109463.con.0005	3835	331	fig|562.109463.peg.3835			Gluconate utilization system Gnt-I transcriptional repressor	0.997	0.997	bi (<->)	CANDYB010000001	337	331	fig|562.115499.peg.337			Gluconate utilization system Gnt-I transcriptional repressor
CP048107	390	175	fig|562.58133.peg.390	GWK05_01780	gntK	PLF_561_00001624	PGF_07176000	Gluconokinase (EC 2.7.1.12)	398389	398916	+	bi (<->)	562.109465.con.0002	3235	175	fig|562.109465.peg.3235			Gluconokinase (EC 2.7.1.12)	0.994	0.994	bi (<->)	562.109464.con.0001	2293	175	fig|562.109464.peg.2293			Gluconokinase (EC 2.7.1.12)	0.994	0.994	bi (<->)	562.109463.con.0005	3836	175	fig|562.109463.peg.3836			Gluconokinase (EC 2.7.1.12)	0.994	0.994	bi (<->)	CANDYB010000001	338	175	fig|562.115499.peg.338			Gluconokinase (EC 2.7.1.12)
CP048107	391	446	fig|562.58133.peg.391	GWK05_01785	gntU	PLF_561_00000969	PGF_00017612	Low-affinity gluconate/H+ symporter GntU	398920	400260	+	bi (<->)	562.109465.con.0002	3234	446	fig|562.109465.peg.3234			Low-affinity gluconate/H+ symporter GntU	1	0.998	bi (<->)	562.109464.con.0001	2292	446	fig|562.109464.peg.2292			Low-affinity gluconate/H+ symporter GntU	1	0.998	bi (<->)	562.109463.con.0005	3837	446	fig|562.109463.peg.3837			Low-affinity gluconate/H+ symporter GntU	1	0.998	bi (<->)	CANDYB010000001	339	446	fig|562.115499.peg.339			Low-affinity gluconate/H+ symporter GntU
CP048107	392	698	fig|562.58133.peg.392	GWK05_01790		PLF_561_00003678	PGF_02030844	ATP-dependent DNA helicase RecQ	400400	402496	+	uni (->)	562.109465.con.0002	3637	611	fig|562.109465.peg.3637			ATP-dependent DNA helicase RecQ	0.378	0.519	uni (->)	562.109464.con.0001	2695	611	fig|562.109464.peg.2695			ATP-dependent DNA helicase RecQ	0.378	0.519	uni (->)	562.109463.con.0011	5146	611	fig|562.109463.peg.5146			ATP-dependent DNA helicase RecQ	0.378	0.519	uni (->)	CANDYB010000001	4723	611	fig|562.115499.peg.4723			ATP-dependent DNA helicase RecQ
CP048107	393	400	fig|562.58133.peg.393	GWK05_01795		PLF_561_00029289	PGF_03098502	Putative DNA processing chain A	402496	403698	+	uni (->)	562.109465.con.0002	3079	374	fig|562.109465.peg.3079			Rossmann fold nucleotide-binding protein Smf possibly involved in DNA uptake	0.321	0.406	uni (->)	562.109464.con.0001	2138	374	fig|562.109464.peg.2138			Rossmann fold nucleotide-binding protein Smf possibly involved in DNA uptake	0.321	0.406	uni (->)	562.109463.con.0005	3995	374	fig|562.109463.peg.3995			Rossmann fold nucleotide-binding protein Smf possibly involved in DNA uptake	0.321	0.406	uni (->)	CANDYB010000001	494	374	fig|562.115499.peg.494			Rossmann fold nucleotide-binding protein Smf possibly involved in DNA uptake
CP048107	394	197	fig|562.58133.peg.394	GWK05_01800	yhgN	PLF_561_00002851	PGF_00023326	MarC family integral membrane protein	403744	404337	-	bi (<->)	562.109465.con.0002	3233	197	fig|562.109465.peg.3233			MarC family integral membrane protein	1	0.995	bi (<->)	562.109464.con.0001	2291	197	fig|562.109464.peg.2291			MarC family integral membrane protein	1	0.995	bi (<->)	562.109463.con.0005	3838	197	fig|562.109463.peg.3838			MarC family integral membrane protein	1	0.995	bi (<->)	CANDYB010000001	340	197	fig|562.115499.peg.340			MarC family integral membrane protein
CP048107	395	367	fig|562.58133.peg.395	GWK05_01805	asd	PLF_561_00000993	PGF_00067188	Aspartate-semialdehyde dehydrogenase (EC 1.2.1.11)	404529	405632	+	bi (<->)	562.109465.con.0002	3232	367	fig|562.109465.peg.3232			Aspartate-semialdehyde dehydrogenase (EC 1.2.1.11)	0.997	0.997	bi (<->)	562.109464.con.0001	2290	367	fig|562.109464.peg.2290			Aspartate-semialdehyde dehydrogenase (EC 1.2.1.11)	0.997	0.997	bi (<->)	562.109463.con.0005	3839	367	fig|562.109463.peg.3839			Aspartate-semialdehyde dehydrogenase (EC 1.2.1.11)	0.997	0.997	bi (<->)	CANDYB010000001	341	367	fig|562.115499.peg.341			Aspartate-semialdehyde dehydrogenase (EC 1.2.1.11)
CP048107	396	728	fig|562.58133.peg.396	GWK05_01810	glgB	PLF_561_00001101	PGF_09031534	1,4-alpha-glucan (glycogen) branching enzyme, GH-13-type (EC 2.4.1.18)	405905	408091	+	bi (<->)	562.109465.con.0002	3231	728	fig|562.109465.peg.3231			1,4-alpha-glucan (glycogen) branching enzyme, GH-13-type (EC 2.4.1.18)	0.999	0.999	bi (<->)	562.109464.con.0001	2289	728	fig|562.109464.peg.2289			1,4-alpha-glucan (glycogen) branching enzyme, GH-13-type (EC 2.4.1.18)	0.999	0.999	bi (<->)	562.109463.con.0005	3840	728	fig|562.109463.peg.3840			1,4-alpha-glucan (glycogen) branching enzyme, GH-13-type (EC 2.4.1.18)	0.996	0.999	bi (<->)	CANDYB010000001	342	728	fig|562.115499.peg.342			1,4-alpha-glucan (glycogen) branching enzyme, GH-13-type (EC 2.4.1.18)
CP048107	397	657	fig|562.58133.peg.397	GWK05_01815	glgX	PLF_561_00000851	PGF_05732875	Limit dextrin alpha-1,6-maltotetraose-hydrolase (EC 3.2.1.196)	408088	410061	+	bi (<->)	562.109465.con.0002	3230	657	fig|562.109465.peg.3230			Limit dextrin alpha-1,6-maltotetraose-hydrolase (EC 3.2.1.196)	0.992	0.998	bi (<->)	562.109464.con.0001	2288	657	fig|562.109464.peg.2288			Limit dextrin alpha-1,6-maltotetraose-hydrolase (EC 3.2.1.196)	0.992	0.998	bi (<->)	562.109463.con.0005	3841	657	fig|562.109463.peg.3841			Limit dextrin alpha-1,6-maltotetraose-hydrolase (EC 3.2.1.196)	0.991	0.998	bi (<->)	CANDYB010000001	343	657	fig|562.115499.peg.343			Limit dextrin alpha-1,6-maltotetraose-hydrolase (EC 3.2.1.196)
CP048107	398	431	fig|562.58133.peg.398	GWK05_01820	glgC	PLF_561_00001625	PGF_10149521	Glucose-1-phosphate adenylyltransferase (EC 2.7.7.27)	410079	411374	+	bi (<->)	562.109465.con.0002	3229	431	fig|562.109465.peg.3229			Glucose-1-phosphate adenylyltransferase (EC 2.7.7.27)	1	0.998	bi (<->)	562.109464.con.0001	2287	431	fig|562.109464.peg.2287			Glucose-1-phosphate adenylyltransferase (EC 2.7.7.27)	1	0.998	bi (<->)	562.109463.con.0005	3842	431	fig|562.109463.peg.3842			Glucose-1-phosphate adenylyltransferase (EC 2.7.7.27)	1	0.998	bi (<->)	CANDYB010000001	344	431	fig|562.115499.peg.344			Glucose-1-phosphate adenylyltransferase (EC 2.7.7.27)
CP048107	399	477	fig|562.58133.peg.399	GWK05_01825	glgA	PLF_561_00000966	PGF_00008876	Glycogen synthase, ADP-glucose transglucosylase (EC 2.4.1.21)	411374	412807	+	bi (<->)	562.109465.con.0002	3228	477	fig|562.109465.peg.3228			Glycogen synthase, ADP-glucose transglucosylase (EC 2.4.1.21)	1	0.998	bi (<->)	562.109464.con.0001	2286	477	fig|562.109464.peg.2286			Glycogen synthase, ADP-glucose transglucosylase (EC 2.4.1.21)	1	0.998	bi (<->)	562.109463.con.0005	3843	477	fig|562.109463.peg.3843			Glycogen synthase, ADP-glucose transglucosylase (EC 2.4.1.21)	1	0.998	bi (<->)	CANDYB010000001	345	477	fig|562.115499.peg.345			Glycogen synthase, ADP-glucose transglucosylase (EC 2.4.1.21)
CP048107	400	815	fig|562.58133.peg.400	GWK05_01830	glgP	PLF_561_00000388	PGF_00008874	Glycogen phosphorylase (EC 2.4.1.1)	412826	415273	+	bi (<->)	562.109465.con.0002	3227	815	fig|562.109465.peg.3227			Glycogen phosphorylase (EC 2.4.1.1)	0.999	0.999	bi (<->)	562.109464.con.0001	2285	815	fig|562.109464.peg.2285			Glycogen phosphorylase (EC 2.4.1.1)	0.999	0.999	bi (<->)	562.109463.con.0005	3844	815	fig|562.109463.peg.3844			Glycogen phosphorylase (EC 2.4.1.1)	0.999	0.999	bi (<->)	CANDYB010000001	346	815	fig|562.115499.peg.346			Glycogen phosphorylase (EC 2.4.1.1)
CP048107	401	501	fig|562.58133.peg.401	GWK05_01835		PLF_561_00003974	PGF_07668761	Phosphate ABC transporter, substrate-binding protein PstS (TC 3.A.1.7.1)	415402	416907	+																					bi (<->)	562.109463.con.0005	3845	501	fig|562.109463.peg.3845			Phosphate ABC transporter, substrate-binding protein PstS (TC 3.A.1.7.1)	0.906	0.996
CP048107	402	50	fig|562.58133.peg.402			PLF_561_00005752	PGF_00270874	hypothetical protein	416933	417085	+
CP048107	403	274	fig|562.58133.peg.403	GWK05_01840		PLF_561_00005752	PGF_00270874	hypothetical protein	417101	417925	+																					uni (->)	562.109463.con.0005	3845	501	fig|562.109463.peg.3845			Phosphate ABC transporter, substrate-binding protein PstS (TC 3.A.1.7.1)	0.612	0.501
CP048107	404	199	fig|562.58133.peg.404	GWK05_01845		PLF_561_00019687	PGF_10369364	putative membrane protein	417928	418527	+																					bi (<->)	562.109463.con.0005	3850	139	fig|562.109463.peg.3850			putative membrane protein	0.695	0.935
CP048107	405	501	fig|562.58133.peg.405	GWK05_01850	glpD	PLF_561_00001816	PGF_00036543	Aerobic glycerol-3-phosphate dehydrogenase (EC 1.1.5.3)	418742	420247	-	bi (<->)	562.109465.con.0002	3224	501	fig|562.109465.peg.3224			Aerobic glycerol-3-phosphate dehydrogenase (EC 1.1.5.3)	0.986	0.998	bi (<->)	562.109464.con.0001	2282	501	fig|562.109464.peg.2282			Aerobic glycerol-3-phosphate dehydrogenase (EC 1.1.5.3)	0.986	0.998	bi (<->)	562.109463.con.0005	3851	501	fig|562.109463.peg.3851			Aerobic glycerol-3-phosphate dehydrogenase (EC 1.1.5.3)	0.994	0.998	bi (<->)	CANDYB010000001	349	501	fig|562.115499.peg.349			Aerobic glycerol-3-phosphate dehydrogenase (EC 1.1.5.3)
CP048107	406	108	fig|562.58133.peg.406	GWK05_01855	glpE	PLF_561_00002525	PGF_00056821	Thiosulfate sulfurtransferase GlpE (EC 2.8.1.1)	420437	420763	+	bi (<->)	562.109465.con.0002	3223	108	fig|562.109465.peg.3223			Thiosulfate sulfurtransferase GlpE (EC 2.8.1.1)	0.991	0.991	bi (<->)	562.109464.con.0001	2281	108	fig|562.109464.peg.2281			Thiosulfate sulfurtransferase GlpE (EC 2.8.1.1)	0.991	0.991	bi (<->)	562.109463.con.0005	3852	108	fig|562.109463.peg.3852			Thiosulfate sulfurtransferase GlpE (EC 2.8.1.1)	0.991	0.991	bi (<->)	CANDYB010000001	350	108	fig|562.115499.peg.350			Thiosulfate sulfurtransferase GlpE (EC 2.8.1.1)
CP048107	407	276	fig|562.58133.peg.407	GWK05_01860	glpG	PLF_561_00002517	PGF_00048419	Rhomboid protease GlpG (EC 3.4.21.105)	420808	421638	+	bi (<->)	562.109465.con.0002	3222	276	fig|562.109465.peg.3222			Rhomboid protease GlpG (EC 3.4.21.105)	0.989	0.996	bi (<->)	562.109464.con.0001	2280	276	fig|562.109464.peg.2280			Rhomboid protease GlpG (EC 3.4.21.105)	0.989	0.996	bi (<->)	562.109463.con.0005	3853	276	fig|562.109463.peg.3853			Rhomboid protease GlpG (EC 3.4.21.105)	0.993	0.996	bi (<->)	CANDYB010000001	351	276	fig|562.115499.peg.351			Rhomboid protease GlpG (EC 3.4.21.105)
CP048107	408	252	fig|562.58133.peg.408	GWK05_01865		PLF_561_00002302	PGF_08110668	Glycerol-3-phosphate regulon repressor GlpR	421655	422413	+	bi (<->)	562.109465.con.0002	3221	252	fig|562.109465.peg.3221			Glycerol-3-phosphate regulon repressor GlpR	1	0.996	bi (<->)	562.109464.con.0001	2279	252	fig|562.109464.peg.2279			Glycerol-3-phosphate regulon repressor GlpR	1	0.996	bi (<->)	562.109463.con.0005	3854	252	fig|562.109463.peg.3854			Glycerol-3-phosphate regulon repressor GlpR	1	0.996	bi (<->)	CANDYB010000001	352	252	fig|562.115499.peg.352			Glycerol-3-phosphate regulon repressor GlpR
CP048107	409	532	fig|562.58133.peg.409	GWK05_01870		PLF_561_00000524	PGF_00060178	Transcriptional regulatory protein RtcR	422395	423993	-	bi (<->)	562.109465.con.0002	3220	532	fig|562.109465.peg.3220			Transcriptional regulatory protein RtcR	0.966	0.998	bi (<->)	562.109464.con.0001	2278	532	fig|562.109464.peg.2278			Transcriptional regulatory protein RtcR	0.966	0.998	bi (<->)	562.109463.con.0005	3855	532	fig|562.109463.peg.3855			Transcriptional regulatory protein RtcR	0.972	0.998	bi (<->)	CANDYB010000001	353	532	fig|562.115499.peg.353			Transcriptional regulatory protein RtcR
CP048107	410	408	fig|562.58133.peg.410	GWK05_01875		PLF_561_00003377	PGF_01771963	RNA-2',3'-PO4:RNA-5'-OH ligase	424181	425407	+	bi (<->)	562.109465.con.0002	3219	408	fig|562.109465.peg.3219			RNA-2',3'-PO4:RNA-5'-OH ligase	0.988	0.998	bi (<->)	562.109464.con.0001	2277	408	fig|562.109464.peg.2277			RNA-2',3'-PO4:RNA-5'-OH ligase	0.988	0.998	bi (<->)	562.109463.con.0005	3856	417	fig|562.109463.peg.3856			RNA-2',3'-PO4:RNA-5'-OH ligase	0.954	0.998	bi (<->)	CANDYB010000001	354	408	fig|562.115499.peg.354			RNA-2',3'-PO4:RNA-5'-OH ligase
CP048107	411	338	fig|562.58133.peg.411	GWK05_01880	rtcA	PLF_561_00000438	PGF_00046193	RNA 3'-terminal phosphate cyclase (EC 6.5.1.4)	425411	426427	+	bi (<->)	562.109465.con.0002	3218	338	fig|562.109465.peg.3218			RNA 3'-terminal phosphate cyclase (EC 6.5.1.4)	0.964	0.997	bi (<->)	562.109464.con.0001	2276	338	fig|562.109464.peg.2276			RNA 3'-terminal phosphate cyclase (EC 6.5.1.4)	0.964	0.997	bi (<->)	562.109463.con.0005	3857	266	fig|562.109463.peg.3857			RNA 3'-terminal phosphate cyclase (EC 6.5.1.4)	0.972	0.936	bi (<->)	CANDYB010000001	355	338	fig|562.115499.peg.355			RNA 3'-terminal phosphate cyclase (EC 6.5.1.4)
CP048107	412	901	fig|562.58133.peg.412	GWK05_01885	malT	PLF_561_00000407	PGF_10510891	Transcriptional activator of maltose regulon, MalT	426470	429175	-	bi (<->)	562.109465.con.0002	3217	901	fig|562.109465.peg.3217			Transcriptional activator of maltose regulon, MalT	0.996	0.999	bi (<->)	562.109464.con.0001	2275	901	fig|562.109464.peg.2275			Transcriptional activator of maltose regulon, MalT	0.996	0.999	bi (<->)	562.109463.con.0005	3859	901	fig|562.109463.peg.3859			Transcriptional activator of maltose regulon, MalT	0.996	0.999	bi (<->)	CANDYB010000001	356	901	fig|562.115499.peg.356			Transcriptional activator of maltose regulon, MalT
CP048107	413	797	fig|562.58133.peg.413	GWK05_01890	malP	PLF_561_00001196	PGF_00019063	Maltodextrin phosphorylase (EC 2.4.1.1)	429798	432191	+	bi (<->)	562.109465.con.0002	3216	797	fig|562.109465.peg.3216			Maltodextrin phosphorylase (EC 2.4.1.1)	0.995	0.999	bi (<->)	562.109464.con.0001	2274	797	fig|562.109464.peg.2274			Maltodextrin phosphorylase (EC 2.4.1.1)	0.995	0.999	bi (<->)	562.109463.con.0005	3860	797	fig|562.109463.peg.3860			Maltodextrin phosphorylase (EC 2.4.1.1)	0.995	0.999	bi (<->)	CANDYB010000001	357	797	fig|562.115499.peg.357			Maltodextrin phosphorylase (EC 2.4.1.1)
CP048107	414	693	fig|562.58133.peg.414	GWK05_01895	malQ	PLF_561_00000539	PGF_03060077	4-alpha-glucanotransferase (amylomaltase) (EC 2.4.1.25)	432201	434282	+	bi (<->)	562.109465.con.0002	3215	694	fig|562.109465.peg.3215			4-alpha-glucanotransferase (amylomaltase) (EC 2.4.1.25)	0.99	0.997	bi (<->)	562.109464.con.0001	2273	694	fig|562.109464.peg.2273			4-alpha-glucanotransferase (amylomaltase) (EC 2.4.1.25)	0.99	0.997	bi (<->)	562.109463.con.0005	3861	694	fig|562.109463.peg.3861			4-alpha-glucanotransferase (amylomaltase) (EC 2.4.1.25)	0.987	0.997	bi (<->)	CANDYB010000001	358	694	fig|562.115499.peg.358			4-alpha-glucanotransferase (amylomaltase) (EC 2.4.1.25)
CP048107	415	438	fig|562.58133.peg.415	GWK05_01900	gntT	PLF_561_00002189	PGF_00011706	High-affinity gluconate transporter GntT	434330	435646	-	bi (<->)	562.109465.con.0002	3214	438	fig|562.109465.peg.3214			High-affinity gluconate transporter GntT	1	0.998	bi (<->)	562.109464.con.0001	2272	438	fig|562.109464.peg.2272			High-affinity gluconate transporter GntT	1	0.998	bi (<->)	562.109463.con.0005	3862	438	fig|562.109463.peg.3862			High-affinity gluconate transporter GntT	1	0.998	bi (<->)	CANDYB010000001	359	438	fig|562.115499.peg.359			High-affinity gluconate transporter GntT
CP048107	416	191	fig|562.58133.peg.416	GWK05_01905	nfuA	PLF_561_00002320	PGF_00025448	[4Fe-4S] cluster carrier protein NfuA	436007	436582	-	bi (<->)	562.109465.con.0002	3213	191	fig|562.109465.peg.3213			[4Fe-4S] cluster carrier protein NfuA	1	0.995	bi (<->)	562.109464.con.0001	2271	191	fig|562.109464.peg.2271			[4Fe-4S] cluster carrier protein NfuA	1	0.995	bi (<->)	562.109463.con.0005	3863	191	fig|562.109463.peg.3863			[4Fe-4S] cluster carrier protein NfuA	1	0.995	bi (<->)	CANDYB010000001	360	191	fig|562.115499.peg.360			[4Fe-4S] cluster carrier protein NfuA
CP048107	417	227	fig|562.58133.peg.417	GWK05_01910	gntX	PLF_561_00001339	PGF_07275226	Competence protein F homolog, phosphoribosyltransferase domain; protein YhgH required for utilization of DNA as sole source of carbon and energy	436641	437324	-	bi (<->)	562.109465.con.0002	3212	227	fig|562.109465.peg.3212			Competence protein F homolog, phosphoribosyltransferase domain; protein YhgH required for utilization of DNA as sole source of carbon and energy	0.965	0.996	bi (<->)	562.109464.con.0001	2270	227	fig|562.109464.peg.2270			Competence protein F homolog, phosphoribosyltransferase domain; protein YhgH required for utilization of DNA as sole source of carbon and energy	0.965	0.996	bi (<->)	562.109463.con.0005	3864	227	fig|562.109463.peg.3864			Competence protein F homolog, phosphoribosyltransferase domain; protein YhgH required for utilization of DNA as sole source of carbon and energy	0.974	0.996	bi (<->)	CANDYB010000001	361	227	fig|562.115499.peg.361			Competence protein F homolog, phosphoribosyltransferase domain; protein YhgH required for utilization of DNA as sole source of carbon and energy
CP048107	418	256	fig|562.58133.peg.418	GWK05_01915	bioH	PLF_561_00001599	PGF_00404496	Pimeloyl-[acyl-carrier protein] methyl ester esterase BioH (EC 3.1.1.85)	437362	438132	+	bi (<->)	562.109465.con.0002	3210	229	fig|562.109465.peg.3210			Pimeloyl-[acyl-carrier protein] methyl ester esterase BioH (EC 3.1.1.85)	0.978	0.996	bi (<->)	562.109464.con.0001	2268	229	fig|562.109464.peg.2268			Pimeloyl-[acyl-carrier protein] methyl ester esterase BioH (EC 3.1.1.85)	0.978	0.996	bi (<->)	562.109463.con.0005	3866	229	fig|562.109463.peg.3866			Pimeloyl-[acyl-carrier protein] methyl ester esterase BioH (EC 3.1.1.85)	0.978	0.996	bi (<->)	CANDYB010000001	363	229	fig|562.115499.peg.363			Pimeloyl-[acyl-carrier protein] methyl ester esterase BioH (EC 3.1.1.85)
CP048107	419	292	fig|562.58133.peg.419	GWK05_01920	rpnA	PLF_561_00000231	PGF_00065588	Uncharacterized protein YhgA	438161	439039	-	bi (<->)	562.109465.con.0002	3209	292	fig|562.109465.peg.3209			Uncharacterized protein YhgA	0.99	0.997	bi (<->)	562.109464.con.0001	2267	292	fig|562.109464.peg.2267			Uncharacterized protein YhgA	0.99	0.997	bi (<->)	562.109463.con.0005	3867	292	fig|562.109463.peg.3867			Uncharacterized protein YhgA	0.993	0.997	bi (<->)	CANDYB010000001	364	292	fig|562.115499.peg.364			Uncharacterized protein YhgA
CP048107	420	78	fig|562.58133.peg.420	GWK05_01925	feoC	PLF_561_00002481	PGF_00004676	Ferrous iron-sensing transcriptional regulator FeoC	439242	439478	-	bi (<->)	562.109465.con.0002	3208	78	fig|562.109465.peg.3208			Ferrous iron-sensing transcriptional regulator FeoC	1	0.987	bi (<->)	562.109464.con.0001	2266	78	fig|562.109464.peg.2266			Ferrous iron-sensing transcriptional regulator FeoC	1	0.987	bi (<->)	562.109463.con.0005	3868	78	fig|562.109463.peg.3868			Ferrous iron-sensing transcriptional regulator FeoC	0.987	0.987	bi (<->)	CANDYB010000001	365	78	fig|562.115499.peg.365			Ferrous iron-sensing transcriptional regulator FeoC
CP048107	421	773	fig|562.58133.peg.421	GWK05_01930	feoB	PLF_561_00000626	PGF_01467683	Ferrous iron transporter FeoB	439478	441799	-	bi (<->)	562.109465.con.0002	3207	773	fig|562.109465.peg.3207			Ferrous iron transporter FeoB	0.996	0.999	bi (<->)	562.109464.con.0001	2265	773	fig|562.109464.peg.2265			Ferrous iron transporter FeoB	0.996	0.999	bi (<->)	562.109463.con.0005	3869	773	fig|562.109463.peg.3869			Ferrous iron transporter FeoB	0.997	0.999	bi (<->)	CANDYB010000001	366	773	fig|562.115499.peg.366			Ferrous iron transporter FeoB
CP048107	422	75	fig|562.58133.peg.422	GWK05_01935	feoA	PLF_561_00001621	PGF_09238933	Ferrous iron transporter-associated protein FeoA	441816	442043	-	bi (<->)	562.109465.con.0002	3206	75	fig|562.109465.peg.3206			Ferrous iron transporter-associated protein FeoA	1	0.987	bi (<->)	562.109464.con.0001	2264	75	fig|562.109464.peg.2264			Ferrous iron transporter-associated protein FeoA	1	0.987	bi (<->)	562.109463.con.0005	3870	75	fig|562.109463.peg.3870			Ferrous iron transporter-associated protein FeoA	1	0.987	bi (<->)	CANDYB010000001	367	75	fig|562.115499.peg.367			Ferrous iron transporter-associated protein FeoA
CP048107	423	773	fig|562.58133.peg.423	GWK05_01940		PLF_561_00001673	PGF_02906681	Transcription accessory protein (S1 RNA-binding domain)	442481	444802	-	bi (<->)	562.109465.con.0002	3205	773	fig|562.109465.peg.3205			Transcription accessory protein (S1 RNA-binding domain)	0.991	0.999	bi (<->)	562.109464.con.0001	2263	773	fig|562.109464.peg.2263			Transcription accessory protein (S1 RNA-binding domain)	0.991	0.999	bi (<->)	562.109463.con.0005	3871	773	fig|562.109463.peg.3871			Transcription accessory protein (S1 RNA-binding domain)	0.99	0.999	bi (<->)	CANDYB010000001	368	773	fig|562.115499.peg.368			Transcription accessory protein (S1 RNA-binding domain)
CP048107	424	170	fig|562.58133.peg.424	GWK05_01945	greB	PLF_561_00002141	PGF_00057435	Transcription elongation factor GreB	444899	445411	-	bi (<->)	562.109465.con.0002	3204	158	fig|562.109465.peg.3204			Transcription elongation factor GreB	0.994	0.994	bi (<->)	562.109464.con.0001	2262	158	fig|562.109464.peg.2262			Transcription elongation factor GreB	0.994	0.994	bi (<->)	562.109463.con.0005	3872	158	fig|562.109463.peg.3872			Transcription elongation factor GreB	0.994	0.994	bi (<->)	CANDYB010000001	369	158	fig|562.115499.peg.369			Transcription elongation factor GreB
CP048107	425	239	fig|562.58133.peg.425	GWK05_01950	ompR	PLF_561_00000838	PGF_00414228	Two-component system response regulator OmpR	445603	446322	+	bi (<->)	562.109465.con.0002	3203	239	fig|562.109465.peg.3203			Two-component system response regulator OmpR	1	0.996	bi (<->)	562.109464.con.0001	2261	239	fig|562.109464.peg.2261			Two-component system response regulator OmpR	1	0.996	bi (<->)	562.109463.con.0005	3873	239	fig|562.109463.peg.3873			Two-component system response regulator OmpR	1	0.996	bi (<->)	CANDYB010000001	370	239	fig|562.115499.peg.370			Two-component system response regulator OmpR
CP048107	426	450	fig|562.58133.peg.426	GWK05_01955	envZ	PLF_561_00001872	PGF_01167113	Osmolarity sensory histidine kinase EnvZ	446319	447671	+	bi (<->)	562.109465.con.0002	3202	450	fig|562.109465.peg.3202			Osmolarity sensory histidine kinase EnvZ	0.996	0.998	bi (<->)	562.109464.con.0001	2260	450	fig|562.109464.peg.2260			Osmolarity sensory histidine kinase EnvZ	0.996	0.998	bi (<->)	562.109463.con.0005	3874	450	fig|562.109463.peg.3874			Osmolarity sensory histidine kinase EnvZ	0.996	0.998	bi (<->)	CANDYB010000001	371	450	fig|562.115499.peg.371			Osmolarity sensory histidine kinase EnvZ
CP048107	427	98	fig|562.58133.peg.427	GWK05_01960		PLF_561_00005554	PGF_00761144	Antitoxin to RelE-like translational repressor toxin	447703	447999	-	uni (->)	562.109465.con.0002	3365	96	fig|562.109465.peg.3365			Antitoxin to RelE-like translational repressor toxin	0.404	0.885	uni (->)	562.109464.con.0001	2424	96	fig|562.109464.peg.2424			Antitoxin to RelE-like translational repressor toxin	0.404	0.885	uni (->)	562.109463.con.0005	3677	96	fig|562.109463.peg.3677			Antitoxin to RelE-like translational repressor toxin	0.404	0.885	uni (->)	CANDYB010000001	206	96	fig|562.115499.peg.206			Antitoxin to RelE-like translational repressor toxin
CP048107	428	105	fig|562.58133.peg.428	GWK05_01965		PLF_561_00005572	PGF_00612337	RelE-like translational repressor toxin	448058	448375	-
CP048107	429	540	fig|562.58133.peg.429	GWK05_01970	pckA	PLF_561_00001021	PGF_02947204	Phosphoenolpyruvate carboxykinase [ATP] (EC 4.1.1.49)	448490	450112	-	bi (<->)	562.109465.con.0002	3201	540	fig|562.109465.peg.3201			Phosphoenolpyruvate carboxykinase [ATP] (EC 4.1.1.49)	0.996	0.998	bi (<->)	562.109464.con.0001	2259	540	fig|562.109464.peg.2259			Phosphoenolpyruvate carboxykinase [ATP] (EC 4.1.1.49)	0.996	0.998	bi (<->)	562.109463.con.0005	3875	540	fig|562.109463.peg.3875			Phosphoenolpyruvate carboxykinase [ATP] (EC 4.1.1.49)	0.994	0.998	bi (<->)	CANDYB010000001	372	540	fig|562.115499.peg.372			Phosphoenolpyruvate carboxykinase [ATP] (EC 4.1.1.49)
CP048107	430	42	fig|562.58133.peg.430			PLF_561_00003441	PGF_00078534	hypothetical protein	450357	450485	+	bi (<->)	562.109465.con.0002	3200	39	fig|562.109465.peg.3200			hypothetical protein	0.923	0.974	bi (<->)	562.109464.con.0001	2258	39	fig|562.109464.peg.2258			hypothetical protein	0.923	0.974	bi (<->)	562.109463.con.0005	3876	42	fig|562.109463.peg.3876			hypothetical protein	0.929	0.976	bi (<->)	CANDYB010000001	373	39	fig|562.115499.peg.373			hypothetical protein
CP048107	431	574	fig|562.58133.peg.431	GWK05_01975		PLF_561_00003587	PGF_00045145	Putative transport protein	450491	452215	+	bi (<->)	562.109465.con.0002	3199	574	fig|562.109465.peg.3199			Uncharacterized protein YhgE	0.958	0.998	bi (<->)	562.109464.con.0001	2257	574	fig|562.109464.peg.2257			Uncharacterized protein YhgE	0.958	0.998	bi (<->)	562.109463.con.0005	3877	574	fig|562.109463.peg.3877			Putative transport protein	0.932	0.998	bi (<->)	CANDYB010000001	374	574	fig|562.115499.peg.374			Uncharacterized protein YhgE
CP048107	432	292	fig|562.58133.peg.432	GWK05_01980	hslO	PLF_561_00002164	PGF_10462808	33 kDa chaperonin HslO	452349	453227	-	bi (<->)	562.109465.con.0002	3198	292	fig|562.109465.peg.3198			33 kDa chaperonin HslO	1	0.997	bi (<->)	562.109464.con.0001	2256	292	fig|562.109464.peg.2256			33 kDa chaperonin HslO	1	0.997	bi (<->)	562.109463.con.0005	3878	292	fig|562.109463.peg.3878			33 kDa chaperonin HslO	1	0.997	bi (<->)	CANDYB010000001	375	292	fig|562.115499.peg.375			33 kDa chaperonin HslO
CP048107	433	133	fig|562.58133.peg.433	GWK05_01985	hslR	PLF_561_00002439	PGF_00048933	Ribosome-associated heat shock protein implicated in the recycling of the 50S subunit (S4 paralog)	453252	453653	-	bi (<->)	562.109465.con.0002	3197	133	fig|562.109465.peg.3197			Ribosome-associated heat shock protein implicated in the recycling of the 50S subunit (S4 paralog)	1	0.992	bi (<->)	562.109464.con.0001	2255	133	fig|562.109464.peg.2255			Ribosome-associated heat shock protein implicated in the recycling of the 50S subunit (S4 paralog)	1	0.992	bi (<->)	562.109463.con.0005	3879	133	fig|562.109463.peg.3879			Ribosome-associated heat shock protein implicated in the recycling of the 50S subunit (S4 paralog)	1	0.992	bi (<->)	CANDYB010000001	376	133	fig|562.115499.peg.376			Ribosome-associated heat shock protein implicated in the recycling of the 50S subunit (S4 paralog)
CP048107	434	222	fig|562.58133.peg.434	GWK05_01990	yrfG	PLF_561_00002564	PGF_00041369	GMP/IMP nucleotidase YrfG	453664	454332	-	bi (<->)	562.109465.con.0002	3196	222	fig|562.109465.peg.3196			GMP/IMP nucleotidase YrfG	1	0.995	bi (<->)	562.109464.con.0001	2254	222	fig|562.109464.peg.2254			GMP/IMP nucleotidase YrfG	1	0.995	bi (<->)	562.109463.con.0005	3880	222	fig|562.109463.peg.3880			GMP/IMP nucleotidase YrfG	1	0.995	bi (<->)	CANDYB010000001	377	222	fig|562.115499.peg.377			GMP/IMP nucleotidase YrfG
CP048107	435	707	fig|562.58133.peg.435	GWK05_01995	igaA	PLF_561_00000520	PGF_00013790	IgaA: a membrane protein that prevents overactivation of the Rcs regulatory system	454397	456520	-	bi (<->)	562.109465.con.0002	3195	707	fig|562.109465.peg.3195			IgaA: a membrane protein that prevents overactivation of the Rcs regulatory system	0.997	0.999	bi (<->)	562.109464.con.0001	2253	711	fig|562.109464.peg.2253			IgaA: a membrane protein that prevents overactivation of the Rcs regulatory system	0.996	0.993	bi (<->)	562.109463.con.0005	3881	711	fig|562.109463.peg.3881			IgaA: a membrane protein that prevents overactivation of the Rcs regulatory system	0.996	0.993	bi (<->)	CANDYB010000001	378	711	fig|562.115499.peg.378			IgaA: a membrane protein that prevents overactivation of the Rcs regulatory system
CP048107	436	37	fig|562.58133.peg.436					hypothetical protein	456629	456742	+
CP048107	437	186	fig|562.58133.peg.437	GWK05_02000	nudE	PLF_561_00002165	PGF_00012972	ADP compounds hydrolase NudE	456852	457412	+	bi (<->)	562.109465.con.0002	3193	186	fig|562.109465.peg.3193			ADP compounds hydrolase NudE	0.989	0.995	bi (<->)	562.109464.con.0001	2252	186	fig|562.109464.peg.2252			ADP compounds hydrolase NudE	0.989	0.995	bi (<->)	562.109463.con.0005	3882	186	fig|562.109463.peg.3882			ADP compounds hydrolase NudE	0.989	0.995	bi (<->)	CANDYB010000001	379	186	fig|562.115499.peg.379			ADP compounds hydrolase NudE
CP048107	438	850	fig|562.58133.peg.438	GWK05_02005	mrcA	PLF_561_00001137	PGF_05982667	Multimodular transpeptidase-transglycosylase (EC 2.4.1.129) (EC 3.4.-.-)	457581	460133	-	bi (<->)	562.109465.con.0002	3192	850	fig|562.109465.peg.3192			Multimodular transpeptidase-transglycosylase (EC 2.4.1.129) (EC 3.4.-.-)	0.996	0.999	bi (<->)	562.109464.con.0001	2251	850	fig|562.109464.peg.2251			Multimodular transpeptidase-transglycosylase (EC 2.4.1.129) (EC 3.4.-.-)	0.996	0.999	bi (<->)	562.109463.con.0005	3883	850	fig|562.109463.peg.3883			Multimodular transpeptidase-transglycosylase (EC 2.4.1.129) (EC 3.4.-.-)	0.998	0.999	bi (<->)	CANDYB010000001	380	850	fig|562.115499.peg.380			Multimodular transpeptidase-transglycosylase (EC 2.4.1.129) (EC 3.4.-.-)
CP048107	439	259	fig|562.58133.peg.439	GWK05_02010	hofM	PLF_561_00002736	PGF_00063720	Type IV pilus biogenesis protein PilM	460253	461032	+	bi (<->)	562.109465.con.0002	3191	259	fig|562.109465.peg.3191			Type IV pilus biogenesis protein PilM	0.984	0.992	bi (<->)	562.109464.con.0001	2250	259	fig|562.109464.peg.2250			Type IV pilus biogenesis protein PilM	0.984	0.992	bi (<->)	562.109463.con.0005	3884	259	fig|562.109463.peg.3884			Type IV pilus biogenesis protein PilM	0.984	0.992	bi (<->)	CANDYB010000001	381	259	fig|562.115499.peg.381			Type IV pilus biogenesis protein PilM
CP048107	440	179	fig|562.58133.peg.440	GWK05_02015		PLF_561_00003208	PGF_01466629	Type IV pilus biogenesis protein PilN	461032	461571	+	bi (<->)	562.109465.con.0002	3190	179	fig|562.109465.peg.3190			Type IV pilus biogenesis protein PilN	0.939	0.994	bi (<->)	562.109464.con.0001	2249	179	fig|562.109464.peg.2249			Type IV pilus biogenesis protein PilN	0.939	0.994	bi (<->)	562.109463.con.0005	3885	179	fig|562.109463.peg.3885			Type IV pilus biogenesis protein PilN	0.939	0.994	bi (<->)	CANDYB010000001	382	179	fig|562.115499.peg.382			Type IV pilus biogenesis protein PilN
CP048107	441	146	fig|562.58133.peg.441	GWK05_02020	hofO	PLF_561_00002969	PGF_00063754	Type IV pilus biogenesis protein PilO	461555	461995	+	bi (<->)	562.109465.con.0002	3189	146	fig|562.109465.peg.3189			Type IV pilus biogenesis protein PilO	0.952	0.993	bi (<->)	562.109464.con.0001	2248	146	fig|562.109464.peg.2248			Type IV pilus biogenesis protein PilO	0.952	0.993	bi (<->)	562.109463.con.0005	3886	146	fig|562.109463.peg.3886			Type IV pilus biogenesis protein PilO	0.952	0.993	bi (<->)	CANDYB010000001	383	146	fig|562.115499.peg.383			Type IV pilus biogenesis protein PilO
CP048107	442	134	fig|562.58133.peg.442	GWK05_02025	hofP	PLF_561_00003001	PGF_01568337	Type IV pilus biogenesis protein PilP	461985	462389	+	bi (<->)	562.109465.con.0002	3188	134	fig|562.109465.peg.3188			Type IV pilus biogenesis protein PilP	0.978	0.993	bi (<->)	562.109464.con.0001	2247	134	fig|562.109464.peg.2247			Type IV pilus biogenesis protein PilP	0.978	0.993	bi (<->)	562.109463.con.0005	3887	134	fig|562.109463.peg.3887			Type IV pilus biogenesis protein PilP	0.978	0.993	bi (<->)	CANDYB010000001	384	134	fig|562.115499.peg.384			Type IV pilus biogenesis protein PilP
CP048107	443	367	fig|562.58133.peg.443	GWK05_02030	hofQ	PLF_561_00001677	PGF_00063770	Type IV pilus biogenesis protein PilQ	462436	463539	+	bi (<->)	562.109465.con.0002	3187	386	fig|562.109465.peg.3187			Type IV pilus biogenesis protein PilQ	0.986	0.948	bi (<->)	562.109464.con.0001	2246	386	fig|562.109464.peg.2246			Type IV pilus biogenesis protein PilQ	0.986	0.948	bi (<->)	562.109463.con.0005	3888	386	fig|562.109463.peg.3888			Type IV pilus biogenesis protein PilQ	0.981	0.948	bi (<->)	CANDYB010000001	385	386	fig|562.115499.peg.385			Type IV pilus biogenesis protein PilQ
CP048107	444	225	fig|562.58133.peg.444	GWK05_02035	aroK	PLF_561_00002026	PGF_02838109	Shikimate kinase I (EC 2.7.1.71)	463784	464461	+	bi (<->)	562.109465.con.0002	3186	225	fig|562.109465.peg.3186			Shikimate kinase I (EC 2.7.1.71)	1	0.996	bi (<->)	562.109464.con.0001	2245	225	fig|562.109464.peg.2245			Shikimate kinase I (EC 2.7.1.71)	1	0.996	bi (<->)	562.109463.con.0005	3889	173	fig|562.109463.peg.3889			Shikimate kinase I (EC 2.7.1.71)	1	0.994	bi (<->)	CANDYB010000001	386	173	fig|562.115499.peg.386			Shikimate kinase I (EC 2.7.1.71)
CP048107	445	362	fig|562.58133.peg.445	GWK05_02040	aroB	PLF_561_00000948	PGF_00417658	3-dehydroquinate synthase (EC 4.2.3.4)	464518	465606	+	bi (<->)	562.109465.con.0002	3185	362	fig|562.109465.peg.3185			3-dehydroquinate synthase (EC 4.2.3.4)	0.997	0.997	bi (<->)	562.109464.con.0001	2244	362	fig|562.109464.peg.2244			3-dehydroquinate synthase (EC 4.2.3.4)	0.997	0.997	bi (<->)	562.109463.con.0005	3890	362	fig|562.109463.peg.3890			3-dehydroquinate synthase (EC 4.2.3.4)	0.997	0.997	bi (<->)	CANDYB010000001	387	362	fig|562.115499.peg.387			3-dehydroquinate synthase (EC 4.2.3.4)
CP048107	446	428	fig|562.58133.peg.446	GWK05_02045	damX	PLF_561_00001216	PGF_00051133	Septum-associated cell division protein DamX	465698	466984	+	bi (<->)	562.109465.con.0002	3184	428	fig|562.109465.peg.3184			Septum-associated cell division protein DamX	0.986	0.998	bi (<->)	562.109464.con.0001	2243	428	fig|562.109464.peg.2243			Septum-associated cell division protein DamX	0.986	0.998	bi (<->)	562.109463.con.0005	3891	428	fig|562.109463.peg.3891			Septum-associated cell division protein DamX	0.995	0.998	bi (<->)	CANDYB010000001	388	428	fig|562.115499.peg.388			Septum-associated cell division protein DamX
CP048107	447	278	fig|562.58133.peg.447	GWK05_02050	dam	PLF_561_00013932	PGF_12867503	Methyl-directed repair DNA adenine methylase (EC 2.1.1.72)	467091	467927	+	bi (<->)	562.109465.con.0002	3183	278	fig|562.109465.peg.3183			Methyl-directed repair DNA adenine methylase (EC 2.1.1.72)	0.996	0.996	bi (<->)	562.109464.con.0001	2242	278	fig|562.109464.peg.2242			Methyl-directed repair DNA adenine methylase (EC 2.1.1.72)	0.996	0.996	bi (<->)	562.109463.con.0005	3892	278	fig|562.109463.peg.3892			Methyl-directed repair DNA adenine methylase (EC 2.1.1.72)	1	0.996	bi (<->)	CANDYB010000001	389	278	fig|562.115499.peg.389			Methyl-directed repair DNA adenine methylase (EC 2.1.1.72)
CP048107	448	225	fig|562.58133.peg.448	GWK05_02055	rpe	PLF_561_00002520	PGF_10245672	Ribulose-phosphate 3-epimerase (EC 5.1.3.1)	467945	468622	+	bi (<->)	562.109465.con.0002	3182	225	fig|562.109465.peg.3182			Ribulose-phosphate 3-epimerase (EC 5.1.3.1)	1	0.996	bi (<->)	562.109464.con.0001	2241	225	fig|562.109464.peg.2241			Ribulose-phosphate 3-epimerase (EC 5.1.3.1)	1	0.996	bi (<->)	562.109463.con.0005	3893	225	fig|562.109463.peg.3893			Ribulose-phosphate 3-epimerase (EC 5.1.3.1)	1	0.996	bi (<->)	CANDYB010000001	390	225	fig|562.115499.peg.390			Ribulose-phosphate 3-epimerase (EC 5.1.3.1)
CP048107	449	252	fig|562.58133.peg.449	GWK05_02060	gph	PLF_561_00001205	PGF_10460277	Phosphoglycolate phosphatase (EC 3.1.3.18)	468615	469373	+	bi (<->)	562.109465.con.0002	3181	252	fig|562.109465.peg.3181			Phosphoglycolate phosphatase (EC 3.1.3.18)	0.992	0.996	bi (<->)	562.109464.con.0001	2240	252	fig|562.109464.peg.2240			Phosphoglycolate phosphatase (EC 3.1.3.18)	0.992	0.996	bi (<->)	562.109463.con.0005	3894	252	fig|562.109463.peg.3894			Phosphoglycolate phosphatase (EC 3.1.3.18)	0.992	0.996	bi (<->)	CANDYB010000001	391	252	fig|562.115499.peg.391			Phosphoglycolate phosphatase (EC 3.1.3.18)
CP048107	450	334	fig|562.58133.peg.450	GWK05_02065	trpS	PLF_561_00002672	PGF_00062045	Tryptophanyl-tRNA synthetase (EC 6.1.1.2)	469366	470370	+	bi (<->)	562.109465.con.0002	3180	334	fig|562.109465.peg.3180			Tryptophanyl-tRNA synthetase (EC 6.1.1.2)	1	0.997	bi (<->)	562.109464.con.0001	2239	334	fig|562.109464.peg.2239			Tryptophanyl-tRNA synthetase (EC 6.1.1.2)	1	0.997	bi (<->)	562.109463.con.0005	3895	334	fig|562.109463.peg.3895			Tryptophanyl-tRNA synthetase (EC 6.1.1.2)	1	0.997	bi (<->)	CANDYB010000001	392	334	fig|562.115499.peg.392			Tryptophanyl-tRNA synthetase (EC 6.1.1.2)
CP048107	451	301	fig|562.58133.peg.451	GWK05_02070		PLF_561_00003538	PGF_00013284	Hypothetical protein YhfZ	470530	471435	+	bi (<->)	562.109465.con.0002	3179	301	fig|562.109465.peg.3179			Hypothetical protein YhfZ	0.99	0.997	bi (<->)	562.109464.con.0001	2237	301	fig|562.109464.peg.2237			Hypothetical protein YhfZ	0.99	0.997	bi (<->)	562.109463.con.0005	3896	301	fig|562.109463.peg.3896			Hypothetical protein YhfZ	0.99	0.997	bi (<->)	CANDYB010000001	394	301	fig|562.115499.peg.394			Hypothetical protein YhfZ
CP048107	452	120	fig|562.58133.peg.452	GWK05_02075		PLF_561_00003560	PGF_00038050	PTS-regulatory domain-containing protein YhfY	471452	471814	+	bi (<->)	562.109465.con.0002	3178	120	fig|562.109465.peg.3178			PTS-regulatory domain-containing protein YhfY	0.992	0.992	bi (<->)	562.109464.con.0001	2236	120	fig|562.109464.peg.2236			PTS-regulatory domain-containing protein YhfY	0.992	0.992	bi (<->)	562.109463.con.0005	3897	120	fig|562.109463.peg.3897			PTS-regulatory domain-containing protein YhfY	0.992	0.992	bi (<->)	CANDYB010000001	395	120	fig|562.115499.peg.395			PTS-regulatory domain-containing protein YhfY
CP048107	453	387	fig|562.58133.peg.453	GWK05_02080		PLF_561_00003561	PGF_00038054	Uncharacterized alanine racemase domain-containing protein YhfX	471898	473061	+	bi (<->)	562.109465.con.0002	3177	387	fig|562.109465.peg.3177			Uncharacterized alanine racemase domain-containing protein YhfX	0.959	0.997	bi (<->)	562.109464.con.0001	2235	387	fig|562.109464.peg.2235			Uncharacterized alanine racemase domain-containing protein YhfX	0.959	0.997	bi (<->)	562.109463.con.0005	3898	387	fig|562.109463.peg.3898			Uncharacterized alanine racemase domain-containing protein YhfX	0.956	0.997	bi (<->)	CANDYB010000001	396	387	fig|562.115499.peg.396			Uncharacterized alanine racemase domain-containing protein YhfX
CP048107	454	408	fig|562.58133.peg.454	GWK05_02085		PLF_561_00003519	PGF_00033905	Phosphopentomutase like protein YhfW	473061	474287	+	bi (<->)	562.109465.con.0002	3176	408	fig|562.109465.peg.3176			Phosphopentomutase like protein YhfW	0.971	0.998	bi (<->)	562.109464.con.0001	2234	408	fig|562.109464.peg.2234			Phosphopentomutase like protein YhfW	0.971	0.998	bi (<->)	562.109463.con.0005	3899	408	fig|562.109463.peg.3899			Phosphopentomutase like protein YhfW	0.968	0.998	bi (<->)	CANDYB010000001	397	408	fig|562.115499.peg.397			Phosphopentomutase like protein YhfW
CP048107	455	292	fig|562.58133.peg.455	GWK05_02090		PLF_561_00003540	PGF_00034067	Phosphotriesterase like protein Php	474284	475162	+	bi (<->)	562.109465.con.0002	3175	292	fig|562.109465.peg.3175			Phosphotriesterase like protein Php	0.983	0.997	bi (<->)	562.109464.con.0001	2233	292	fig|562.109464.peg.2233			Phosphotriesterase like protein Php	0.983	0.997	bi (<->)	562.109463.con.0005	3900	292	fig|562.109463.peg.3900			Phosphotriesterase like protein Php	0.983	0.997	bi (<->)	CANDYB010000001	398	292	fig|562.115499.peg.398			Phosphotriesterase like protein Php
CP048107	456	117	fig|562.58133.peg.456	GWK05_02095		PLF_561_00003569	PGF_00003488	Uncharacterized protein YhfU	475173	475526	+	bi (<->)	562.109465.con.0002	3174	117	fig|562.109465.peg.3174			Uncharacterized protein YhfU	1	0.991	bi (<->)	562.109464.con.0001	2232	117	fig|562.109464.peg.2232			Uncharacterized protein YhfU	1	0.991	bi (<->)	562.109463.con.0005	3901	117	fig|562.109463.peg.3901			Uncharacterized protein YhfU	0.991	0.991	bi (<->)	CANDYB010000001	399	117	fig|562.115499.peg.399			Uncharacterized protein YhfU
CP048107	457	434	fig|562.58133.peg.457	GWK05_02100		PLF_561_00003520	PGF_00427112	Uncharacterized protein YhfT	475538	476842	+	bi (<->)	562.109465.con.0002	3173	434	fig|562.109465.peg.3173			Uncharacterized protein YhfT	0.998	0.998	bi (<->)	562.109464.con.0001	2231	434	fig|562.109464.peg.2231			Uncharacterized protein YhfT	0.998	0.998	bi (<->)	562.109463.con.0005	3902	434	fig|562.109463.peg.3902			Uncharacterized protein YhfT	0.995	0.998	bi (<->)	CANDYB010000001	400	434	fig|562.115499.peg.400			Uncharacterized protein YhfT
CP048107	458	361	fig|562.58133.peg.458	GWK05_02105		PLF_561_00003526	PGF_00066840	Uncharacterized pyridoxal phosphate protein YhfS	476854	477939	+	bi (<->)	562.109465.con.0002	3172	361	fig|562.109465.peg.3172			Uncharacterized pyridoxal phosphate protein YhfS	0.961	0.997	bi (<->)	562.109464.con.0001	2230	361	fig|562.109464.peg.2230			Uncharacterized pyridoxal phosphate protein YhfS	0.961	0.997	bi (<->)	562.109463.con.0005	3903	361	fig|562.109463.peg.3903			Uncharacterized pyridoxal phosphate protein YhfS	0.967	0.997	bi (<->)	CANDYB010000001	401	361	fig|562.115499.peg.401			Uncharacterized pyridoxal phosphate protein YhfS
CP048107	459	55	fig|562.58133.peg.459	GWK05_02110		PLF_561_00003209	PGF_00065587	Uncharacterized protein YhfL	478046	478213	-	bi (<->)	562.109465.con.0002	3166	55	fig|562.109465.peg.3166			Uncharacterized protein YhfL	1	0.982	bi (<->)	562.109464.con.0001	2224	55	fig|562.109464.peg.2224			Uncharacterized protein YhfL	1	0.982	bi (<->)	562.109463.con.0005	3909	55	fig|562.109463.peg.3909			Uncharacterized protein YhfL	1	0.982	bi (<->)	CANDYB010000001	407	55	fig|562.115499.peg.407			Uncharacterized protein YhfL
CP048107	460	457	fig|562.58133.peg.460	GWK05_02115	cobA	PLF_561_00000894	PGF_03439827	Precorrin-2 oxidase (EC 1.3.1.76) @ Sirohydrochlorin ferrochelatase activity of CysG (EC 4.99.1.4) / Uroporphyrinogen-III methyltransferase (EC 2.1.1.107)	478464	479837	-	bi (<->)	562.109465.con.0002	3165	457	fig|562.109465.peg.3165			Precorrin-2 oxidase (EC 1.3.1.76) @ Sirohydrochlorin ferrochelatase activity of CysG (EC 4.99.1.4) / Uroporphyrinogen-III methyltransferase (EC 2.1.1.107)	1	0.998	bi (<->)	562.109464.con.0001	2223	457	fig|562.109464.peg.2223			Precorrin-2 oxidase (EC 1.3.1.76) @ Sirohydrochlorin ferrochelatase activity of CysG (EC 4.99.1.4) / Uroporphyrinogen-III methyltransferase (EC 2.1.1.107)	1	0.998	bi (<->)	562.109463.con.0005	3910	457	fig|562.109463.peg.3910			Precorrin-2 oxidase (EC 1.3.1.76) @ Sirohydrochlorin ferrochelatase activity of CysG (EC 4.99.1.4) / Uroporphyrinogen-III methyltransferase (EC 2.1.1.107)	0.998	0.998	bi (<->)	CANDYB010000001	408	457	fig|562.115499.peg.408			Precorrin-2 oxidase (EC 1.3.1.76) @ Sirohydrochlorin ferrochelatase activity of CysG (EC 4.99.1.4) / Uroporphyrinogen-III methyltransferase (EC 2.1.1.107)
CP048107	461	268	fig|562.58133.peg.461	GWK05_02120	nirC	PLF_561_00002835	PGF_00025862	Nitrite transporter NirC	479856	480662	-	bi (<->)	562.109465.con.0002	3164	268	fig|562.109465.peg.3164			Nitrite transporter NirC	0.996	0.996	bi (<->)	562.109464.con.0001	2222	268	fig|562.109464.peg.2222			Nitrite transporter NirC	0.996	0.996	bi (<->)	562.109463.con.0005	3911	268	fig|562.109463.peg.3911			Nitrite transporter NirC	0.993	0.996	bi (<->)	CANDYB010000001	409	268	fig|562.115499.peg.409			Nitrite transporter NirC
CP048107	462	108	fig|562.58133.peg.462	GWK05_02125	nirD	PLF_561_00002322	PGF_03879367	Nitrite reductase [NAD(P)H] small subunit (EC 1.7.1.4)	480787	481113	-	bi (<->)	562.109465.con.0002	3163	108	fig|562.109465.peg.3163			Nitrite reductase [NAD(P)H] small subunit (EC 1.7.1.4)	0.991	0.991	bi (<->)	562.109464.con.0001	2221	108	fig|562.109464.peg.2221			Nitrite reductase [NAD(P)H] small subunit (EC 1.7.1.4)	0.991	0.991	bi (<->)	562.109463.con.0005	3912	108	fig|562.109463.peg.3912			Nitrite reductase [NAD(P)H] small subunit (EC 1.7.1.4)	0.991	0.991	bi (<->)	CANDYB010000001	410	108	fig|562.115499.peg.410			Nitrite reductase [NAD(P)H] small subunit (EC 1.7.1.4)
CP048107	463	847	fig|562.58133.peg.463	GWK05_02130		PLF_561_00000973	PGF_09358806	Nitrite reductase [NAD(P)H] large subunit (EC 1.7.1.4)	481110	483653	-	bi (<->)	562.109465.con.0002	3162	847	fig|562.109465.peg.3162			Nitrite reductase [NAD(P)H] large subunit (EC 1.7.1.4)	0.999	0.999	bi (<->)	562.109464.con.0001	2220	847	fig|562.109464.peg.2220			Nitrite reductase [NAD(P)H] large subunit (EC 1.7.1.4)	0.999	0.999	bi (<->)	562.109463.con.0005	3913	847	fig|562.109463.peg.3913			Nitrite reductase [NAD(P)H] large subunit (EC 1.7.1.4)	0.999	0.999	bi (<->)	CANDYB010000001	411	847	fig|562.115499.peg.411			Nitrite reductase [NAD(P)H] large subunit (EC 1.7.1.4)
CP048107	464	393	fig|562.58133.peg.464	GWK05_02135	tsgA	PLF_561_00001676	PGF_00062061	Selenite- and tellurite-inducible protein TsgA	483915	485096	-	bi (<->)	562.109465.con.0002	3160	393	fig|562.109465.peg.3160			Selenite- and tellurite-inducible protein TsgA	0.995	0.997	bi (<->)	562.109464.con.0001	2218	393	fig|562.109464.peg.2218			Selenite- and tellurite-inducible protein TsgA	0.992	0.997	bi (<->)	562.109463.con.0005	3914	393	fig|562.109463.peg.3914			Selenite- and tellurite-inducible protein TsgA	0.995	0.997	bi (<->)	CANDYB010000001	413	393	fig|562.115499.peg.413			Selenite- and tellurite-inducible protein TsgA
CP048107	465	190	fig|562.58133.peg.465	GWK05_02140	rotA	PLF_561_00001018	PGF_02942020	Peptidyl-prolyl cis-trans isomerase PpiA precursor (EC 5.2.1.8)	485367	485939	+	bi (<->)	562.109465.con.0002	3159	190	fig|562.109465.peg.3159			Peptidyl-prolyl cis-trans isomerase PpiA precursor (EC 5.2.1.8)	1	0.995	bi (<->)	562.109464.con.0001	2217	190	fig|562.109464.peg.2217			Peptidyl-prolyl cis-trans isomerase PpiA precursor (EC 5.2.1.8)	1	0.995	bi (<->)	562.109463.con.0005	3915	190	fig|562.109463.peg.3915			Peptidyl-prolyl cis-trans isomerase PpiA precursor (EC 5.2.1.8)	0.995	0.995	bi (<->)	CANDYB010000001	414	190	fig|562.115499.peg.414			Peptidyl-prolyl cis-trans isomerase PpiA precursor (EC 5.2.1.8)
CP048107	466	55	fig|562.58133.peg.466	GWK05_02145		PLF_561_00004449	PGF_00035577	Predicted Fic antitoxin YfhG	486044	486211	+	bi (<->)	562.109465.con.0002	3158	55	fig|562.109465.peg.3158			Predicted Fic antitoxin YfhG	0.964	0.982	bi (<->)	562.109464.con.0001	2216	55	fig|562.109464.peg.2216			Predicted Fic antitoxin YfhG	0.964	0.982	bi (<->)	562.109463.con.0005	3916	55	fig|562.109463.peg.3916			Predicted Fic antitoxin YfhG	0.964	0.982	bi (<->)	CANDYB010000001	415	55	fig|562.115499.peg.415			Predicted Fic antitoxin YfhG
CP048107	467	200	fig|562.58133.peg.467	GWK05_02150		PLF_561_00000996	PGF_08099294	Cell filamentation protein Fic	486201	486803	+	bi (<->)	562.109465.con.0002	3157	200	fig|562.109465.peg.3157			Cell filamentation protein Fic	0.995	0.995	bi (<->)	562.109464.con.0001	2215	200	fig|562.109464.peg.2215			Cell filamentation protein Fic	0.995	0.995	bi (<->)	562.109463.con.0005	3917	200	fig|562.109463.peg.3917			Cell filamentation protein Fic	0.99	0.995	bi (<->)	CANDYB010000001	416	200	fig|562.115499.peg.416			Cell filamentation protein Fic
CP048107	468	187	fig|562.58133.peg.468	GWK05_02155	pabA	PLF_561_00002658	PGF_00598374	Para-aminobenzoate synthase, amidotransferase component (EC 2.6.1.85)	486835	487398	+	bi (<->)	562.109465.con.0002	3156	187	fig|562.109465.peg.3156			Para-aminobenzoate synthase, amidotransferase component (EC 2.6.1.85)	0.973	0.995	bi (<->)	562.109464.con.0001	2214	187	fig|562.109464.peg.2214			Para-aminobenzoate synthase, amidotransferase component (EC 2.6.1.85)	0.973	0.995	bi (<->)	562.109463.con.0005	3918	187	fig|562.109463.peg.3918			Para-aminobenzoate synthase, amidotransferase component (EC 2.6.1.85)	0.973	0.995	bi (<->)	CANDYB010000001	417	187	fig|562.115499.peg.417			Para-aminobenzoate synthase, amidotransferase component (EC 2.6.1.85)
CP048107	469	407	fig|562.58133.peg.469	GWK05_02160	argD/dapC	PLF_561_00001246	PGF_08193163	N-acetylornithine aminotransferase (EC 2.6.1.11) @ N-succinyl-L,L-diaminopimelate aminotransferase (EC 2.6.1.17)	487484	488707	+	bi (<->)	562.109465.con.0002	3155	406	fig|562.109465.peg.3155			N-acetylornithine aminotransferase (EC 2.6.1.11) @ N-succinyl-L,L-diaminopimelate aminotransferase (EC 2.6.1.17)	0.988	0.995	bi (<->)	562.109464.con.0001	2213	406	fig|562.109464.peg.2213			N-acetylornithine aminotransferase (EC 2.6.1.11) @ N-succinyl-L,L-diaminopimelate aminotransferase (EC 2.6.1.17)	0.988	0.995	bi (<->)	562.109463.con.0005	3919	406	fig|562.109463.peg.3919			N-acetylornithine aminotransferase (EC 2.6.1.11) @ N-succinyl-L,L-diaminopimelate aminotransferase (EC 2.6.1.17)	0.988	0.995	bi (<->)	CANDYB010000001	418	406	fig|562.115499.peg.418			N-acetylornithine aminotransferase (EC 2.6.1.11) @ N-succinyl-L,L-diaminopimelate aminotransferase (EC 2.6.1.17)
CP048107	470	696	fig|562.58133.peg.470	GWK05_02165		PLF_561_00000217	PGF_00408955	Uncharacterized protein YhfK	488770	490860	-	bi (<->)	562.109465.con.0002	3154	696	fig|562.109465.peg.3154			Uncharacterized protein YhfK	0.997	0.999	bi (<->)	562.109464.con.0001	2212	696	fig|562.109464.peg.2212			Uncharacterized protein YhfK	0.997	0.999	bi (<->)	562.109463.con.0005	3920	696	fig|562.109463.peg.3920			Uncharacterized protein YhfK	0.996	0.999	bi (<->)	CANDYB010000001	419	696	fig|562.115499.peg.419			Uncharacterized protein YhfK
CP048107	471	210	fig|562.58133.peg.471	GWK05_02170	crp	PLF_561_00002389	PGF_00419891	Cyclic AMP receptor protein	490911	491543	-	bi (<->)	562.109465.con.0002	3153	210	fig|562.109465.peg.3153			Cyclic AMP receptor protein	0.995	0.995	bi (<->)	562.109464.con.0001	2211	210	fig|562.109464.peg.2211			Cyclic AMP receptor protein	0.995	0.995	bi (<->)	562.109463.con.0005	3921	210	fig|562.109463.peg.3921			Cyclic AMP receptor protein	1	0.995	bi (<->)	CANDYB010000001	420	210	fig|562.115499.peg.420			Cyclic AMP receptor protein
CP048107	472	134	fig|562.58133.peg.472	GWK05_02175		PLF_561_00002325	PGF_03837024	Protein YhfA	491845	492249	+	bi (<->)	562.109465.con.0002	3152	134	fig|562.109465.peg.3152			Protein YhfA	1	0.993	bi (<->)	562.109464.con.0001	2210	134	fig|562.109464.peg.2210			Protein YhfA	1	0.993	bi (<->)	562.109463.con.0005	3922	134	fig|562.109463.peg.3922			Protein YhfA	0.985	0.993	bi (<->)	CANDYB010000001	421	134	fig|562.115499.peg.421			Protein YhfA
CP048107	473	289	fig|562.58133.peg.473	GWK05_02180		PLF_561_00001146	PGF_00033982	Phosphoribulokinase homolog, function unknown	492304	493173	-	bi (<->)	562.109465.con.0002	3151	289	fig|562.109465.peg.3151			Phosphoribulokinase homolog, function unknown	1	0.997	bi (<->)	562.109464.con.0001	2209	289	fig|562.109464.peg.2209			Phosphoribulokinase homolog, function unknown	1	0.997	bi (<->)	562.109463.con.0005	3923	289	fig|562.109463.peg.3923			Phosphoribulokinase homolog, function unknown	1	0.997	bi (<->)	CANDYB010000001	422	289	fig|562.115499.peg.422			Phosphoribulokinase homolog, function unknown
CP048107	474	72	fig|562.58133.peg.474	GWK05_02185		PLF_561_00002454	PGF_00002132	UPF0270 protein YheU	493227	493445	-	bi (<->)	562.109465.con.0002	3150	72	fig|562.109465.peg.3150			UPF0270 protein YheU	1	0.986	bi (<->)	562.109464.con.0001	2208	72	fig|562.109464.peg.2208			UPF0270 protein YheU	1	0.986	bi (<->)	562.109463.con.0005	3924	72	fig|562.109463.peg.3924			UPF0270 protein YheU	1	0.986	bi (<->)	CANDYB010000001	423	72	fig|562.115499.peg.423			UPF0270 protein YheU
CP048107	475	340	fig|562.58133.peg.475	GWK05_02190		PLF_561_00000967	PGF_03126065	Putative esterase YheT functionally coupled to phosphoribulokinase homolog	493439	494461	-	bi (<->)	562.109465.con.0002	3149	340	fig|562.109465.peg.3149			Putative esterase YheT functionally coupled to phosphoribulokinase homolog	0.974	0.997	bi (<->)	562.109464.con.0001	2207	340	fig|562.109464.peg.2207			Putative esterase YheT functionally coupled to phosphoribulokinase homolog	0.974	0.997	bi (<->)	562.109463.con.0005	3925	340	fig|562.109463.peg.3925			Putative esterase YheT functionally coupled to phosphoribulokinase homolog	0.976	0.997	bi (<->)	CANDYB010000001	424	340	fig|562.115499.peg.424			Putative esterase YheT functionally coupled to phosphoribulokinase homolog
CP048107	476	637	fig|562.58133.peg.476	GWK05_02195		PLF_561_00001423	PGF_00013003	Bis-ABC ATPase YheS	494461	496374	-	bi (<->)	562.109465.con.0002	3148	637	fig|562.109465.peg.3148			Bis-ABC ATPase YheS	0.998	0.998	bi (<->)	562.109464.con.0001	2206	637	fig|562.109464.peg.2206			Bis-ABC ATPase YheS	0.998	0.998	bi (<->)	562.109463.con.0005	3926	637	fig|562.109463.peg.3926			Bis-ABC ATPase YheS	1	0.998	bi (<->)	CANDYB010000001	425	637	fig|562.115499.peg.425			Bis-ABC ATPase YheS
CP048107	477	183	fig|562.58133.peg.477	GWK05_02200	kefG	PLF_561_00000415	PGF_03128934	Glutathione-regulated potassium-efflux system ancillary protein KefG	496505	497056	+	bi (<->)	562.109465.con.0002	3147	183	fig|562.109465.peg.3147			Glutathione-regulated potassium-efflux system ancillary protein KefG	0.995	0.995	bi (<->)	562.109464.con.0001	2205	183	fig|562.109464.peg.2205			Glutathione-regulated potassium-efflux system ancillary protein KefG	0.995	0.995	bi (<->)	562.109463.con.0005	3927	183	fig|562.109463.peg.3927			Glutathione-regulated potassium-efflux system ancillary protein KefG	0.995	0.995	bi (<->)	CANDYB010000001	426	183	fig|562.115499.peg.426			Glutathione-regulated potassium-efflux system ancillary protein KefG
CP048107	478	601	fig|562.58133.peg.478	GWK05_02205	kefB	PLF_561_00000219	PGF_02865787	Glutathione-regulated potassium-efflux system protein KefB	497056	498861	+	bi (<->)	562.109465.con.0002	3146	601	fig|562.109465.peg.3146			Glutathione-regulated potassium-efflux system protein KefB	0.995	0.998	bi (<->)	562.109464.con.0001	2204	601	fig|562.109464.peg.2204			Glutathione-regulated potassium-efflux system protein KefB	0.995	0.998	bi (<->)	562.109463.con.0005	3928	601	fig|562.109463.peg.3928			Glutathione-regulated potassium-efflux system protein KefB	0.997	0.998	bi (<->)	CANDYB010000001	427	601	fig|562.115499.peg.427			Glutathione-regulated potassium-efflux system protein KefB
CP048107	479	66	fig|562.58133.peg.479	GWK05_02210		PLF_561_00002781	PGF_01682090	Cytoplasmic protein, probably associated with glutathione-regulated potassium-efflux	498871	499071	+	bi (<->)	562.109465.con.0002	3145	66	fig|562.109465.peg.3145			Cytoplasmic protein, probably associated with glutathione-regulated potassium-efflux	1	0.985	bi (<->)	562.109464.con.0001	2203	66	fig|562.109464.peg.2203			Cytoplasmic protein, probably associated with glutathione-regulated potassium-efflux	1	0.985	bi (<->)	562.109463.con.0005	3929	66	fig|562.109463.peg.3929			Cytoplasmic protein, probably associated with glutathione-regulated potassium-efflux	1	0.985	bi (<->)	CANDYB010000001	428	66	fig|562.115499.peg.428			Cytoplasmic protein, probably associated with glutathione-regulated potassium-efflux
CP048107	480	196	fig|562.58133.peg.480	GWK05_02215	slyD	PLF_561_00002915	PGF_07700065	FKBP-type peptidyl-prolyl cis-trans isomerase SlyD (EC 5.2.1.8)	499166	499756	+	bi (<->)	562.109465.con.0002	3144	196	fig|562.109465.peg.3144			FKBP-type peptidyl-prolyl cis-trans isomerase SlyD (EC 5.2.1.8)	1	0.995	bi (<->)	562.109464.con.0001	2202	196	fig|562.109464.peg.2202			FKBP-type peptidyl-prolyl cis-trans isomerase SlyD (EC 5.2.1.8)	1	0.995	bi (<->)	562.109463.con.0005	3930	196	fig|562.109463.peg.3930			FKBP-type peptidyl-prolyl cis-trans isomerase SlyD (EC 5.2.1.8)	1	0.995	bi (<->)	CANDYB010000001	429	196	fig|562.115499.peg.429			FKBP-type peptidyl-prolyl cis-trans isomerase SlyD (EC 5.2.1.8)
CP048107	481	72	fig|562.58133.peg.481	GWK05_02220		PLF_561_00003058	PGF_00038637	Protein SlyX	499806	500024	-	bi (<->)	562.109465.con.0002	3143	72	fig|562.109465.peg.3143			Protein SlyX	1	0.986	bi (<->)	562.109464.con.0001	2201	72	fig|562.109464.peg.2201			Protein SlyX	1	0.986	bi (<->)	562.109463.con.0005	3931	72	fig|562.109463.peg.3931			Protein SlyX	1	0.986	bi (<->)	CANDYB010000001	430	72	fig|562.115499.peg.430			Protein SlyX
CP048107	482	270	fig|562.58133.peg.482	GWK05_02225	fkpA	PLF_561_00001265	PGF_00003746	FKBP-type peptidyl-prolyl cis-trans isomerase FkpA precursor (EC 5.2.1.8)	500245	501057	+	bi (<->)	562.109465.con.0002	3142	270	fig|562.109465.peg.3142			FKBP-type peptidyl-prolyl cis-trans isomerase FkpA precursor (EC 5.2.1.8)	0.996	0.996	bi (<->)	562.109464.con.0001	2200	270	fig|562.109464.peg.2200			FKBP-type peptidyl-prolyl cis-trans isomerase FkpA precursor (EC 5.2.1.8)	0.996	0.996	bi (<->)	562.109463.con.0005	3932	270	fig|562.109463.peg.3932			FKBP-type peptidyl-prolyl cis-trans isomerase FkpA precursor (EC 5.2.1.8)	1	0.996	bi (<->)	CANDYB010000001	431	270	fig|562.115499.peg.431			FKBP-type peptidyl-prolyl cis-trans isomerase FkpA precursor (EC 5.2.1.8)
CP048107	483	240	fig|562.58133.peg.483	GWK05_02230		PLF_561_00002049	PGF_01013156	YheO-like PAS domain	501224	501946	+	bi (<->)	562.109465.con.0002	3141	240	fig|562.109465.peg.3141			YheO-like PAS domain	1	0.996	bi (<->)	562.109464.con.0001	2199	240	fig|562.109464.peg.2199			YheO-like PAS domain	1	0.996	bi (<->)	562.109463.con.0005	3933	240	fig|562.109463.peg.3933			YheO-like PAS domain	1	0.996	bi (<->)	CANDYB010000001	432	240	fig|562.115499.peg.432			YheO-like PAS domain
CP048107	484	128	fig|562.58133.peg.484	GWK05_02235	tusD	PLF_561_00002377	PGF_00413245	tRNA 5-methylaminomethyl-2-thiouridine synthase subunit TusD	501946	502332	+	bi (<->)	562.109465.con.0002	3140	128	fig|562.109465.peg.3140			tRNA 5-methylaminomethyl-2-thiouridine synthase subunit TusD	0.961	0.992	bi (<->)	562.109464.con.0001	2198	128	fig|562.109464.peg.2198			tRNA 5-methylaminomethyl-2-thiouridine synthase subunit TusD	0.961	0.992	bi (<->)	562.109463.con.0005	3934	128	fig|562.109463.peg.3934			tRNA 5-methylaminomethyl-2-thiouridine synthase subunit TusD	0.984	0.992	bi (<->)	CANDYB010000001	433	128	fig|562.115499.peg.433			tRNA 5-methylaminomethyl-2-thiouridine synthase subunit TusD
CP048107	485	119	fig|562.58133.peg.485	GWK05_02240	tusC	PLF_561_00002257	PGF_00413243	tRNA 5-methylaminomethyl-2-thiouridine synthase subunit TusC	502332	502691	+	bi (<->)	562.109465.con.0002	3139	119	fig|562.109465.peg.3139			tRNA 5-methylaminomethyl-2-thiouridine synthase subunit TusC	1	0.992	bi (<->)	562.109464.con.0001	2197	119	fig|562.109464.peg.2197			tRNA 5-methylaminomethyl-2-thiouridine synthase subunit TusC	1	0.992	bi (<->)	562.109463.con.0005	3935	119	fig|562.109463.peg.3935			tRNA 5-methylaminomethyl-2-thiouridine synthase subunit TusC	0.992	0.992	bi (<->)	CANDYB010000001	434	119	fig|562.115499.peg.434			tRNA 5-methylaminomethyl-2-thiouridine synthase subunit TusC
CP048107	486	95	fig|562.58133.peg.486	GWK05_02245	tusB	PLF_561_00029719	PGF_00413239	tRNA 5-methylaminomethyl-2-thiouridine synthase subunit TusB	502699	502986	+	bi (<->)	562.109465.con.0002	3138	95	fig|562.109465.peg.3138			tRNA 5-methylaminomethyl-2-thiouridine synthase subunit TusB	0.947	0.989	bi (<->)	562.109464.con.0001	2196	95	fig|562.109464.peg.2196			tRNA 5-methylaminomethyl-2-thiouridine synthase subunit TusB	0.947	0.989	bi (<->)	562.109463.con.0005	3936	95	fig|562.109463.peg.3936			tRNA 5-methylaminomethyl-2-thiouridine synthase subunit TusB	0.947	0.989	bi (<->)	CANDYB010000001	435	95	fig|562.115499.peg.435			tRNA 5-methylaminomethyl-2-thiouridine synthase subunit TusB
CP048107	487	124	fig|562.58133.peg.487	GWK05_02250	rpsL	PLF_561_00001777	PGF_06941403	SSU ribosomal protein S12p (S23e)	503112	503486	+	bi (<->)	562.109465.con.0002	3137	124	fig|562.109465.peg.3137			SSU ribosomal protein S12p (S23e)	1	0.992	bi (<->)	562.109464.con.0001	2195	124	fig|562.109464.peg.2195			SSU ribosomal protein S12p (S23e)	1	0.992	bi (<->)	562.109463.con.0005	3937	124	fig|562.109463.peg.3937			SSU ribosomal protein S12p (S23e)	1	0.992	bi (<->)	CANDYB010000001	436	124	fig|562.115499.peg.436			SSU ribosomal protein S12p (S23e)
CP048107	488	156	fig|562.58133.peg.488	GWK05_02255	rpsG	PLF_561_00001215	PGF_00049904	SSU ribosomal protein S7p (S5e)	503583	504053	+	bi (<->)	562.109465.con.0002	3136	156	fig|562.109465.peg.3136			SSU ribosomal protein S7p (S5e)	1	0.994	bi (<->)	562.109464.con.0001	2194	156	fig|562.109464.peg.2194			SSU ribosomal protein S7p (S5e)	1	0.994	bi (<->)	562.109463.con.0005	3938	156	fig|562.109463.peg.3938			SSU ribosomal protein S7p (S5e)	1	0.994	bi (<->)	CANDYB010000001	437	156	fig|562.115499.peg.437			SSU ribosomal protein S7p (S5e)
CP048107	489	704	fig|562.58133.peg.489	GWK05_02260	fusA	PLF_561_00000867	PGF_00060409	Translation elongation factor G	504150	506264	+	bi (<->)	562.109465.con.0002	3135	704	fig|562.109465.peg.3135			Translation elongation factor G	1	0.999	bi (<->)	562.109464.con.0001	2193	704	fig|562.109464.peg.2193			Translation elongation factor G	1	0.999	bi (<->)	562.109463.con.0005	3939	704	fig|562.109463.peg.3939			Translation elongation factor G	1	0.999	bi (<->)	CANDYB010000001	438	704	fig|562.115499.peg.438			Translation elongation factor G
CP048107	490	394	fig|562.58133.peg.490	GWK05_02265	tuf	PLF_561_00000045	PGF_00060428	Translation elongation factor Tu	506335	507519	+	bi (<->)	562.109465.con.0002	3134	394	fig|562.109465.peg.3134			Translation elongation factor Tu	0.997	0.997	bi (<->)	562.109464.con.0001	2192	394	fig|562.109464.peg.2192			Translation elongation factor Tu	1	0.997	bi (<->)	562.109463.con.0005	3940	394	fig|562.109463.peg.3940			Translation elongation factor Tu	1	0.997	bi (<->)	CANDYB010000001	439	394	fig|562.115499.peg.439			Translation elongation factor Tu
CP048107	491	64	fig|562.58133.peg.491	GWK05_02270	bfd	PLF_561_00004219	PGF_10492333	Bacterioferritin-associated ferredoxin	507702	507896	+	bi (<->)	562.109465.con.0002	3131	64	fig|562.109465.peg.3131			Bacterioferritin-associated ferredoxin	0.875	0.984	bi (<->)	562.109464.con.0001	2190	64	fig|562.109464.peg.2190			Bacterioferritin-associated ferredoxin	0.875	0.984	bi (<->)	562.109463.con.0005	3943	64	fig|562.109463.peg.3943			Bacterioferritin-associated ferredoxin	0.875	0.984	bi (<->)	CANDYB010000001	442	64	fig|562.115499.peg.442			Bacterioferritin-associated ferredoxin
CP048107	492	158	fig|562.58133.peg.492	GWK05_02275	bfr	PLF_561_00002979	PGF_04063769	Bacterioferritin (EC 1.16.3.1)	507969	508445	+	bi (<->)	562.109465.con.0002	3130	158	fig|562.109465.peg.3130			Bacterioferritin (EC 1.16.3.1)	0.897	0.975	bi (<->)	562.109464.con.0001	2189	158	fig|562.109464.peg.2189			Bacterioferritin (EC 1.16.3.1)	0.897	0.975	bi (<->)	562.109463.con.0005	3944	158	fig|562.109463.peg.3944			Bacterioferritin (EC 1.16.3.1)	0.897	0.975	bi (<->)	CANDYB010000001	443	158	fig|562.115499.peg.443			Bacterioferritin (EC 1.16.3.1)
CP048107	493	155	fig|562.58133.peg.493	GWK05_02280		PLF_561_00004215	PGF_00016822	Leader peptidase HopD	508442	508909	-	bi (<->)	562.109465.con.0002	3129	225	fig|562.109465.peg.3129			Leader peptidase HopD	0.406	0.6	bi (<->)	562.109464.con.0001	2188	225	fig|562.109464.peg.2188			Leader peptidase HopD	0.406	0.6	bi (<->)	562.109463.con.0005	3945	225	fig|562.109463.peg.3945			Leader peptidase HopD	0.406	0.6	bi (<->)	CANDYB010000001	444	225	fig|562.115499.peg.444			Leader peptidase HopD
CP048107	494	103	fig|562.58133.peg.494	GWK05_02285	rpsJ	PLF_561_00002440	PGF_00049828	SSU ribosomal protein S10p (S20e)	509288	509599	+	bi (<->)	562.109465.con.0002	3115	103	fig|562.109465.peg.3115			SSU ribosomal protein S10p (S20e)	1	0.99	bi (<->)	562.109464.con.0001	2174	103	fig|562.109464.peg.2174			SSU ribosomal protein S10p (S20e)	1	0.99	bi (<->)	562.109463.con.0005	3959	103	fig|562.109463.peg.3959			SSU ribosomal protein S10p (S20e)	1	0.99	bi (<->)	CANDYB010000001	458	103	fig|562.115499.peg.458			SSU ribosomal protein S10p (S20e)
CP048107	495	209	fig|562.58133.peg.495	GWK05_02290	rplC	PLF_561_00002106	PGF_00016431	LSU ribosomal protein L3p (L3e)	509632	510261	+	bi (<->)	562.109465.con.0002	3114	209	fig|562.109465.peg.3114			LSU ribosomal protein L3p (L3e)	1	0.995	bi (<->)	562.109464.con.0001	2173	209	fig|562.109464.peg.2173			LSU ribosomal protein L3p (L3e)	1	0.995	bi (<->)	562.109463.con.0005	3960	209	fig|562.109463.peg.3960			LSU ribosomal protein L3p (L3e)	1	0.995	bi (<->)	CANDYB010000001	459	209	fig|562.115499.peg.459			LSU ribosomal protein L3p (L3e)
CP048107	496	201	fig|562.58133.peg.496	GWK05_02295	rplD	PLF_561_00002831	PGF_04512522	LSU ribosomal protein L4p (L1e)	510272	510877	+	bi (<->)	562.109465.con.0002	3113	201	fig|562.109465.peg.3113			LSU ribosomal protein L4p (L1e)	1	0.995	bi (<->)	562.109464.con.0001	2172	201	fig|562.109464.peg.2172			LSU ribosomal protein L4p (L1e)	1	0.995	bi (<->)	562.109463.con.0005	3961	201	fig|562.109463.peg.3961			LSU ribosomal protein L4p (L1e)	1	0.995	bi (<->)	CANDYB010000001	460	201	fig|562.115499.peg.460			LSU ribosomal protein L4p (L1e)
CP048107	497	100	fig|562.58133.peg.497	GWK05_02300	rplW	PLF_561_00002956	PGF_03990071	LSU ribosomal protein L23p (L23Ae)	510874	511176	+	bi (<->)	562.109465.con.0002	3112	100	fig|562.109465.peg.3112			LSU ribosomal protein L23p (L23Ae)	1	0.99	bi (<->)	562.109464.con.0001	2171	100	fig|562.109464.peg.2171			LSU ribosomal protein L23p (L23Ae)	1	0.99	bi (<->)	562.109463.con.0005	3962	100	fig|562.109463.peg.3962			LSU ribosomal protein L23p (L23Ae)	1	0.99	bi (<->)	CANDYB010000001	461	100	fig|562.115499.peg.461			LSU ribosomal protein L23p (L23Ae)
CP048107	498	273	fig|562.58133.peg.498	GWK05_02305	rplB	PLF_561_00002575	PGF_00016393	LSU ribosomal protein L2p (L8e)	511194	512015	+	bi (<->)	562.109465.con.0002	3111	273	fig|562.109465.peg.3111			LSU ribosomal protein L2p (L8e)	1	0.996	bi (<->)	562.109464.con.0001	2170	273	fig|562.109464.peg.2170			LSU ribosomal protein L2p (L8e)	1	0.996	bi (<->)	562.109463.con.0005	3963	273	fig|562.109463.peg.3963			LSU ribosomal protein L2p (L8e)	1	0.996	bi (<->)	CANDYB010000001	462	273	fig|562.115499.peg.462			LSU ribosomal protein L2p (L8e)
CP048107	499	92	fig|562.58133.peg.499	GWK05_02310	rpsS	PLF_561_00002967	PGF_00049860	SSU ribosomal protein S19p (S15e)	512032	512310	+	bi (<->)	562.109465.con.0002	3110	92	fig|562.109465.peg.3110			SSU ribosomal protein S19p (S15e)	1	0.989	bi (<->)	562.109464.con.0001	2169	92	fig|562.109464.peg.2169			SSU ribosomal protein S19p (S15e)	1	0.989	bi (<->)	562.109463.con.0005	3964	92	fig|562.109463.peg.3964			SSU ribosomal protein S19p (S15e)	1	0.989	bi (<->)	CANDYB010000001	463	92	fig|562.115499.peg.463			SSU ribosomal protein S19p (S15e)
CP048107	500	110	fig|562.58133.peg.500	GWK05_02315	rplV	PLF_561_00002987	PGF_00016368	LSU ribosomal protein L22p (L17e)	512325	512657	+	bi (<->)	562.109465.con.0002	3109	110	fig|562.109465.peg.3109			LSU ribosomal protein L22p (L17e)	1	0.991	bi (<->)	562.109464.con.0001	2168	110	fig|562.109464.peg.2168			LSU ribosomal protein L22p (L17e)	1	0.991	bi (<->)	562.109463.con.0005	3965	110	fig|562.109463.peg.3965			LSU ribosomal protein L22p (L17e)	1	0.991	bi (<->)	CANDYB010000001	464	110	fig|562.115499.peg.464			LSU ribosomal protein L22p (L17e)
CP048107	501	233	fig|562.58133.peg.501	GWK05_02320	rpsC	PLF_561_00002347	PGF_00049889	SSU ribosomal protein S3p (S3e)	512675	513376	+	bi (<->)	562.109465.con.0002	3108	233	fig|562.109465.peg.3108			SSU ribosomal protein S3p (S3e)	1	0.996	bi (<->)	562.109464.con.0001	2167	233	fig|562.109464.peg.2167			SSU ribosomal protein S3p (S3e)	1	0.996	bi (<->)	562.109463.con.0005	3966	233	fig|562.109463.peg.3966			SSU ribosomal protein S3p (S3e)	1	0.996	bi (<->)	CANDYB010000001	465	233	fig|562.115499.peg.465			SSU ribosomal protein S3p (S3e)
CP048107	502	136	fig|562.58133.peg.502	GWK05_02325	rplP	PLF_561_00002311	PGF_00016343	LSU ribosomal protein L16p (L10e)	513389	513799	+	bi (<->)	562.109465.con.0002	3107	136	fig|562.109465.peg.3107			LSU ribosomal protein L16p (L10e)	1	0.993	bi (<->)	562.109464.con.0001	2166	136	fig|562.109464.peg.2166			LSU ribosomal protein L16p (L10e)	1	0.993	bi (<->)	562.109463.con.0005	3967	136	fig|562.109463.peg.3967			LSU ribosomal protein L16p (L10e)	1	0.993	bi (<->)	CANDYB010000001	466	136	fig|562.115499.peg.466			LSU ribosomal protein L16p (L10e)
CP048107	503	63	fig|562.58133.peg.503	GWK05_02330	rpmC	PLF_561_00001855	PGF_02899131	LSU ribosomal protein L29p (L35e)	513799	513990	+	bi (<->)	562.109465.con.0002	3106	63	fig|562.109465.peg.3106			LSU ribosomal protein L29p (L35e)	1	0.984	bi (<->)	562.109464.con.0001	2165	63	fig|562.109464.peg.2165			LSU ribosomal protein L29p (L35e)	1	0.984	bi (<->)	562.109463.con.0005	3968	63	fig|562.109463.peg.3968			LSU ribosomal protein L29p (L35e)	1	0.984	bi (<->)	CANDYB010000001	467	63	fig|562.115499.peg.467			LSU ribosomal protein L29p (L35e)
CP048107	504	84	fig|562.58133.peg.504	GWK05_02335	rpsQ	PLF_561_00001905	PGF_00049854	SSU ribosomal protein S17p (S11e)	513990	514244	+	bi (<->)	562.109465.con.0002	3105	84	fig|562.109465.peg.3105			SSU ribosomal protein S17p (S11e)	1	0.988	bi (<->)	562.109464.con.0001	2164	84	fig|562.109464.peg.2164			SSU ribosomal protein S17p (S11e)	1	0.988	bi (<->)	562.109463.con.0005	3969	84	fig|562.109463.peg.3969			SSU ribosomal protein S17p (S11e)	1	0.988	bi (<->)	CANDYB010000001	468	84	fig|562.115499.peg.468			SSU ribosomal protein S17p (S11e)
CP048107	505	123	fig|562.58133.peg.505	GWK05_02340	rplN	PLF_561_00001352	PGF_00016340	LSU ribosomal protein L14p (L23e)	514409	514780	+	bi (<->)	562.109465.con.0002	3104	123	fig|562.109465.peg.3104			LSU ribosomal protein L14p (L23e)	1	0.992	bi (<->)	562.109464.con.0001	2163	123	fig|562.109464.peg.2163			LSU ribosomal protein L14p (L23e)	1	0.992	bi (<->)	562.109463.con.0005	3970	123	fig|562.109463.peg.3970			LSU ribosomal protein L14p (L23e)	1	0.992	bi (<->)	CANDYB010000001	469	123	fig|562.115499.peg.469			LSU ribosomal protein L14p (L23e)
CP048107	506	104	fig|562.58133.peg.506	GWK05_02345	rplX	PLF_561_00002196	PGF_00016377	LSU ribosomal protein L24p (L26e)	514791	515105	+	bi (<->)	562.109465.con.0002	3103	104	fig|562.109465.peg.3103			LSU ribosomal protein L24p (L26e)	1	0.99	bi (<->)	562.109464.con.0001	2162	104	fig|562.109464.peg.2162			LSU ribosomal protein L24p (L26e)	1	0.99	bi (<->)	562.109463.con.0005	3971	104	fig|562.109463.peg.3971			LSU ribosomal protein L24p (L26e)	1	0.99	bi (<->)	CANDYB010000001	470	104	fig|562.115499.peg.470			LSU ribosomal protein L24p (L26e)
CP048107	507	179	fig|562.58133.peg.507	GWK05_02350	rplE	PLF_561_00001530	PGF_00016443	LSU ribosomal protein L5p (L11e)	515120	515659	+	bi (<->)	562.109465.con.0002	3102	179	fig|562.109465.peg.3102			LSU ribosomal protein L5p (L11e)	1	0.994	bi (<->)	562.109464.con.0001	2161	179	fig|562.109464.peg.2161			LSU ribosomal protein L5p (L11e)	1	0.994	bi (<->)	562.109463.con.0005	3972	179	fig|562.109463.peg.3972			LSU ribosomal protein L5p (L11e)	1	0.994	bi (<->)	CANDYB010000001	471	179	fig|562.115499.peg.471			LSU ribosomal protein L5p (L11e)
CP048107	508	101	fig|562.58133.peg.508	GWK05_02355	rpsN	PLF_561_00001903	PGF_00049844	SSU ribosomal protein S14p (S29e) @ SSU ribosomal protein S14p (S29e), zinc-independent	515674	515979	+	bi (<->)	562.109465.con.0002	3101	101	fig|562.109465.peg.3101			SSU ribosomal protein S14p (S29e) @ SSU ribosomal protein S14p (S29e), zinc-independent	1	0.99	bi (<->)	562.109464.con.0001	2160	101	fig|562.109464.peg.2160			SSU ribosomal protein S14p (S29e) @ SSU ribosomal protein S14p (S29e), zinc-independent	1	0.99	bi (<->)	562.109463.con.0005	3973	101	fig|562.109463.peg.3973			SSU ribosomal protein S14p (S29e) @ SSU ribosomal protein S14p (S29e), zinc-independent	1	0.99	bi (<->)	CANDYB010000001	472	101	fig|562.115499.peg.472			SSU ribosomal protein S14p (S29e) @ SSU ribosomal protein S14p (S29e), zinc-independent
CP048107	509	130	fig|562.58133.peg.509	GWK05_02360	rpsH	PLF_561_00001779	PGF_00049906	SSU ribosomal protein S8p (S15Ae)	516013	516405	+	bi (<->)	562.109465.con.0002	3100	130	fig|562.109465.peg.3100			SSU ribosomal protein S8p (S15Ae)	1	0.992	bi (<->)	562.109464.con.0001	2159	130	fig|562.109464.peg.2159			SSU ribosomal protein S8p (S15Ae)	1	0.992	bi (<->)	562.109463.con.0005	3974	130	fig|562.109463.peg.3974			SSU ribosomal protein S8p (S15Ae)	1	0.992	bi (<->)	CANDYB010000001	473	130	fig|562.115499.peg.473			SSU ribosomal protein S8p (S15Ae)
CP048107	510	177	fig|562.58133.peg.510	GWK05_02365	rplF	PLF_561_00001434	PGF_00016444	LSU ribosomal protein L6p (L9e)	516418	516951	+	bi (<->)	562.109465.con.0002	3099	177	fig|562.109465.peg.3099			LSU ribosomal protein L6p (L9e)	0.994	0.994	bi (<->)	562.109464.con.0001	2158	177	fig|562.109464.peg.2158			LSU ribosomal protein L6p (L9e)	0.994	0.994	bi (<->)	562.109463.con.0005	3975	177	fig|562.109463.peg.3975			LSU ribosomal protein L6p (L9e)	0.994	0.994	bi (<->)	CANDYB010000001	474	177	fig|562.115499.peg.474			LSU ribosomal protein L6p (L9e)
CP048107	511	117	fig|562.58133.peg.511	GWK05_02370	rplR	PLF_561_00001743	PGF_00016353	LSU ribosomal protein L18p (L5e)	516961	517314	+	bi (<->)	562.109465.con.0002	3098	117	fig|562.109465.peg.3098			LSU ribosomal protein L18p (L5e)	1	0.991	bi (<->)	562.109464.con.0001	2157	117	fig|562.109464.peg.2157			LSU ribosomal protein L18p (L5e)	1	0.991	bi (<->)	562.109463.con.0005	3976	117	fig|562.109463.peg.3976			LSU ribosomal protein L18p (L5e)	1	0.991	bi (<->)	CANDYB010000001	475	117	fig|562.115499.peg.475			LSU ribosomal protein L18p (L5e)
CP048107	512	167	fig|562.58133.peg.512	GWK05_02375	rpsE	PLF_561_00002846	PGF_00049896	SSU ribosomal protein S5p (S2e)	517329	517832	+	bi (<->)	562.109465.con.0002	3097	167	fig|562.109465.peg.3097			SSU ribosomal protein S5p (S2e)	1	0.994	bi (<->)	562.109464.con.0001	2156	167	fig|562.109464.peg.2156			SSU ribosomal protein S5p (S2e)	1	0.994	bi (<->)	562.109463.con.0005	3977	167	fig|562.109463.peg.3977			SSU ribosomal protein S5p (S2e)	1	0.994	bi (<->)	CANDYB010000001	476	167	fig|562.115499.peg.476			SSU ribosomal protein S5p (S2e)
CP048107	513	59	fig|562.58133.peg.513	GWK05_02380	rpmD	PLF_561_00002769	PGF_00016395	LSU ribosomal protein L30p (L7e)	517836	518015	+	bi (<->)	562.109465.con.0002	3096	59	fig|562.109465.peg.3096			LSU ribosomal protein L30p (L7e)	1	0.983	bi (<->)	562.109464.con.0001	2155	59	fig|562.109464.peg.2155			LSU ribosomal protein L30p (L7e)	1	0.983	bi (<->)	562.109463.con.0005	3978	59	fig|562.109463.peg.3978			LSU ribosomal protein L30p (L7e)	1	0.983	bi (<->)	CANDYB010000001	477	59	fig|562.115499.peg.477			LSU ribosomal protein L30p (L7e)
CP048107	514	144	fig|562.58133.peg.514	GWK05_02385	rplO	PLF_561_00002878	PGF_00016342	LSU ribosomal protein L15p (L27Ae)	518019	518453	+	bi (<->)	562.109465.con.0002	3095	144	fig|562.109465.peg.3095			LSU ribosomal protein L15p (L27Ae)	0.993	0.993	bi (<->)	562.109464.con.0001	2154	144	fig|562.109464.peg.2154			LSU ribosomal protein L15p (L27Ae)	0.993	0.993	bi (<->)	562.109463.con.0005	3979	144	fig|562.109463.peg.3979			LSU ribosomal protein L15p (L27Ae)	0.993	0.993	bi (<->)	CANDYB010000001	478	144	fig|562.115499.peg.478			LSU ribosomal protein L15p (L27Ae)
CP048107	515	443	fig|562.58133.peg.515	GWK05_02390	secY	PLF_561_00000929	PGF_05581732	Protein translocase subunit SecY	518461	519792	+	bi (<->)	562.109465.con.0002	3094	443	fig|562.109465.peg.3094			Protein translocase subunit SecY	1	0.998	bi (<->)	562.109464.con.0001	2153	443	fig|562.109464.peg.2153			Protein translocase subunit SecY	1	0.998	bi (<->)	562.109463.con.0005	3980	443	fig|562.109463.peg.3980			Protein translocase subunit SecY	1	0.998	bi (<->)	CANDYB010000001	479	443	fig|562.115499.peg.479			Protein translocase subunit SecY
CP048107	516	38	fig|562.58133.peg.516	GWK05_02395	rpmJ	PLF_561_00003236	PGF_00016424	LSU ribosomal protein L36p @ LSU ribosomal protein L36p, zinc-dependent	519824	519940	+	bi (<->)	562.109465.con.0002	3093	38	fig|562.109465.peg.3093			LSU ribosomal protein L36p @ LSU ribosomal protein L36p, zinc-dependent	0.974	0.974	bi (<->)	562.109464.con.0001	2152	38	fig|562.109464.peg.2152			LSU ribosomal protein L36p @ LSU ribosomal protein L36p, zinc-dependent	0.974	0.974	bi (<->)	562.109463.con.0005	3981	38	fig|562.109463.peg.3981			LSU ribosomal protein L36p @ LSU ribosomal protein L36p, zinc-dependent	0.974	0.974	bi (<->)	CANDYB010000001	480	38	fig|562.115499.peg.480			LSU ribosomal protein L36p @ LSU ribosomal protein L36p, zinc-dependent
CP048107	517	118	fig|562.58133.peg.517	GWK05_02400	rpsM	PLF_561_00001778	PGF_00049840	SSU ribosomal protein S13p (S18e)	520087	520443	+	bi (<->)	562.109465.con.0002	3092	118	fig|562.109465.peg.3092			SSU ribosomal protein S13p (S18e)	1	0.992	bi (<->)	562.109464.con.0001	2151	118	fig|562.109464.peg.2151			SSU ribosomal protein S13p (S18e)	1	0.992	bi (<->)	562.109463.con.0005	3982	118	fig|562.109463.peg.3982			SSU ribosomal protein S13p (S18e)	1	0.992	bi (<->)	CANDYB010000001	481	118	fig|562.115499.peg.481			SSU ribosomal protein S13p (S18e)
CP048107	518	129	fig|562.58133.peg.518	GWK05_02405	rpsK	PLF_561_00001902	PGF_00049837	SSU ribosomal protein S11p (S14e)	520460	520849	+	bi (<->)	562.109465.con.0002	3091	129	fig|562.109465.peg.3091			SSU ribosomal protein S11p (S14e)	1	0.992	bi (<->)	562.109464.con.0001	2150	129	fig|562.109464.peg.2150			SSU ribosomal protein S11p (S14e)	1	0.992	bi (<->)	562.109463.con.0005	3983	129	fig|562.109463.peg.3983			SSU ribosomal protein S11p (S14e)	1	0.992	bi (<->)	CANDYB010000001	482	129	fig|562.115499.peg.482			SSU ribosomal protein S11p (S14e)
CP048107	519	206	fig|562.58133.peg.519	GWK05_02410	rpsD	PLF_561_00001300	PGF_00049893	SSU ribosomal protein S4p (S9e) @ SSU ribosomal protein S4p (S9e), zinc-independent	520883	521503	+	bi (<->)	562.109465.con.0002	3090	206	fig|562.109465.peg.3090			SSU ribosomal protein S4p (S9e) @ SSU ribosomal protein S4p (S9e), zinc-independent	0.995	0.995	bi (<->)	562.109464.con.0001	2149	206	fig|562.109464.peg.2149			SSU ribosomal protein S4p (S9e) @ SSU ribosomal protein S4p (S9e), zinc-independent	0.995	0.995	bi (<->)	562.109463.con.0005	3984	206	fig|562.109463.peg.3984			SSU ribosomal protein S4p (S9e) @ SSU ribosomal protein S4p (S9e), zinc-independent	0.995	0.995	bi (<->)	CANDYB010000001	483	206	fig|562.115499.peg.483			SSU ribosomal protein S4p (S9e) @ SSU ribosomal protein S4p (S9e), zinc-independent
CP048107	520	329	fig|562.58133.peg.520	GWK05_02415	rpoA	PLF_561_00001615	PGF_00422271	DNA-directed RNA polymerase alpha subunit (EC 2.7.7.6)	521529	522518	+	bi (<->)	562.109465.con.0002	3089	329	fig|562.109465.peg.3089			DNA-directed RNA polymerase alpha subunit (EC 2.7.7.6)	1	0.997	bi (<->)	562.109464.con.0001	2148	329	fig|562.109464.peg.2148			DNA-directed RNA polymerase alpha subunit (EC 2.7.7.6)	1	0.997	bi (<->)	562.109463.con.0005	3985	329	fig|562.109463.peg.3985			DNA-directed RNA polymerase alpha subunit (EC 2.7.7.6)	1	0.997	bi (<->)	CANDYB010000001	484	329	fig|562.115499.peg.484			DNA-directed RNA polymerase alpha subunit (EC 2.7.7.6)
CP048107	521	127	fig|562.58133.peg.521	GWK05_02420	rplQ	PLF_561_00002922	PGF_00016346	LSU ribosomal protein L17p	522559	522942	+	bi (<->)	562.109465.con.0002	3088	127	fig|562.109465.peg.3088			LSU ribosomal protein L17p	1	0.992	bi (<->)	562.109464.con.0001	2147	127	fig|562.109464.peg.2147			LSU ribosomal protein L17p	1	0.992	bi (<->)	562.109463.con.0005	3986	127	fig|562.109463.peg.3986			LSU ribosomal protein L17p	1	0.992	bi (<->)	CANDYB010000001	485	127	fig|562.115499.peg.485			LSU ribosomal protein L17p
CP048107	522	122	fig|562.58133.peg.522	GWK05_02425		PLF_561_00002156	PGF_02748064	Uncharacterized protein YhdN	523049	523417	+	bi (<->)	562.109465.con.0002	3087	122	fig|562.109465.peg.3087			Uncharacterized protein YhdN	0.918	0.992	bi (<->)	562.109464.con.0001	2146	122	fig|562.109464.peg.2146			Uncharacterized protein YhdN	0.918	0.992	bi (<->)	562.109463.con.0005	3987	122	fig|562.109463.peg.3987			Uncharacterized protein YhdN	0.918	0.992	bi (<->)	CANDYB010000001	486	122	fig|562.115499.peg.486			Uncharacterized protein YhdN
CP048107	523	141	fig|562.58133.peg.523	GWK05_02430	zntR	PLF_561_00001785	PGF_06798165	Transcriptional regulator ZntR, MerR family	523428	523853	+	bi (<->)	562.109465.con.0002	3086	141	fig|562.109465.peg.3086			Transcriptional regulator ZntR, MerR family	0.993	0.993	bi (<->)	562.109464.con.0001	2145	141	fig|562.109464.peg.2145			Transcriptional regulator ZntR, MerR family	0.993	0.993	bi (<->)	562.109463.con.0005	3988	141	fig|562.109463.peg.3988			Transcriptional regulator ZntR, MerR family	0.993	0.993	bi (<->)	CANDYB010000001	487	141	fig|562.115499.peg.487			Transcriptional regulator ZntR, MerR family
CP048107	524	72	fig|562.58133.peg.524	GWK05_02435		PLF_561_00006395	PGF_02973544	Alternative ribosome-rescue factor A	523909	524127	+	bi (<->)	562.109465.con.0002	3085	72	fig|562.109465.peg.3085			Alternative ribosome-rescue factor A	1	0.986	bi (<->)	562.109464.con.0001	2144	72	fig|562.109464.peg.2144			Alternative ribosome-rescue factor A	1	0.986	bi (<->)	562.109463.con.0005	3989	72	fig|562.109463.peg.3989			Alternative ribosome-rescue factor A	1	0.986	bi (<->)	CANDYB010000001	488	72	fig|562.115499.peg.488			Alternative ribosome-rescue factor A
CP048107	525	136	fig|562.58133.peg.525	GWK05_02440	mscL	PLF_561_00001984	PGF_01171887	Large-conductance mechanosensitive channel	524124	524534	-	bi (<->)	562.109465.con.0002	3084	136	fig|562.109465.peg.3084			Large-conductance mechanosensitive channel	1	0.993	bi (<->)	562.109464.con.0001	2143	136	fig|562.109464.peg.2143			Large-conductance mechanosensitive channel	1	0.993	bi (<->)	562.109463.con.0005	3990	136	fig|562.109463.peg.3990			Large-conductance mechanosensitive channel	0.993	0.993	bi (<->)	CANDYB010000001	489	136	fig|562.115499.peg.489			Large-conductance mechanosensitive channel
CP048107	526	458	fig|562.58133.peg.526	GWK05_02445	trkA	PLF_561_00001914	PGF_06627798	Trk potassium uptake system protein TrkA	524664	526040	-	bi (<->)	562.109465.con.0002	3083	458	fig|562.109465.peg.3083			Trk potassium uptake system protein TrkA	1	0.998	bi (<->)	562.109464.con.0001	2142	458	fig|562.109464.peg.2142			Trk potassium uptake system protein TrkA	1	0.998	bi (<->)	562.109463.con.0005	3991	458	fig|562.109463.peg.3991			Trk potassium uptake system protein TrkA	1	0.998	bi (<->)	CANDYB010000001	490	458	fig|562.115499.peg.490			Trk potassium uptake system protein TrkA
CP048107	527	429	fig|562.58133.peg.527	GWK05_02450	rsmB	PLF_561_00001485	PGF_00769755	16S rRNA (cytosine(967)-C(5))-methyltransferase (EC 2.1.1.176)	526062	527351	-	bi (<->)	562.109465.con.0002	3082	429	fig|562.109465.peg.3082			16S rRNA (cytosine(967)-C(5))-methyltransferase (EC 2.1.1.176)	0.984	0.998	bi (<->)	562.109464.con.0001	2141	429	fig|562.109464.peg.2141			16S rRNA (cytosine(967)-C(5))-methyltransferase (EC 2.1.1.176)	0.984	0.998	bi (<->)	562.109463.con.0005	3992	429	fig|562.109463.peg.3992			16S rRNA (cytosine(967)-C(5))-methyltransferase (EC 2.1.1.176)	0.984	0.998	bi (<->)	CANDYB010000001	491	429	fig|562.115499.peg.491			16S rRNA (cytosine(967)-C(5))-methyltransferase (EC 2.1.1.176)
CP048107	528	315	fig|562.58133.peg.528	GWK05_02455	fmt	PLF_561_00000200	PGF_05165078	Methionyl-tRNA formyltransferase (EC 2.1.2.9)	527397	528344	-	bi (<->)	562.109465.con.0002	3081	315	fig|562.109465.peg.3081			Methionyl-tRNA formyltransferase (EC 2.1.2.9)	0.981	0.994	bi (<->)	562.109464.con.0001	2140	315	fig|562.109464.peg.2140			Methionyl-tRNA formyltransferase (EC 2.1.2.9)	0.981	0.994	bi (<->)	562.109463.con.0005	3993	315	fig|562.109463.peg.3993			Methionyl-tRNA formyltransferase (EC 2.1.2.9)	0.978	0.994	bi (<->)	CANDYB010000001	492	315	fig|562.115499.peg.492			Methionyl-tRNA formyltransferase (EC 2.1.2.9)
CP048107	529	169	fig|562.58133.peg.529	GWK05_02460	def	PLF_561_00000188	PGF_00030655	Peptide deformylase (EC 3.5.1.88)	528359	528868	-	bi (<->)	562.109465.con.0002	3080	169	fig|562.109465.peg.3080			Peptide deformylase (EC 3.5.1.88)	0.988	0.994	bi (<->)	562.109464.con.0001	2139	169	fig|562.109464.peg.2139			Peptide deformylase (EC 3.5.1.88)	0.988	0.994	bi (<->)	562.109463.con.0005	3994	169	fig|562.109463.peg.3994			Peptide deformylase (EC 3.5.1.88)	0.994	0.994	bi (<->)	CANDYB010000001	493	169	fig|562.115499.peg.493			Peptide deformylase (EC 3.5.1.88)
CP048107	530	374	fig|562.58133.peg.530	GWK05_02465	dprA	PLF_561_00000391	PGF_09432500	Rossmann fold nucleotide-binding protein Smf possibly involved in DNA uptake	528998	530122	+	bi (<->)	562.109465.con.0002	3079	374	fig|562.109465.peg.3079			Rossmann fold nucleotide-binding protein Smf possibly involved in DNA uptake	0.981	0.997	bi (<->)	562.109464.con.0001	2138	374	fig|562.109464.peg.2138			Rossmann fold nucleotide-binding protein Smf possibly involved in DNA uptake	0.981	0.997	bi (<->)	562.109463.con.0005	3995	374	fig|562.109463.peg.3995			Rossmann fold nucleotide-binding protein Smf possibly involved in DNA uptake	0.976	0.997	bi (<->)	CANDYB010000001	494	374	fig|562.115499.peg.494			Rossmann fold nucleotide-binding protein Smf possibly involved in DNA uptake
CP048107	531	157	fig|562.58133.peg.531	GWK05_02470		PLF_561_00001549	PGF_02336953	Protein of unknown function Smg	530094	530567	+	bi (<->)	562.109465.con.0002	3078	157	fig|562.109465.peg.3078			Protein of unknown function Smg	0.975	0.994	bi (<->)	562.109464.con.0001	2137	157	fig|562.109464.peg.2137			Protein of unknown function Smg	0.975	0.994	bi (<->)	562.109463.con.0005	3996	157	fig|562.109463.peg.3996			Protein of unknown function Smg	0.981	0.994	bi (<->)	CANDYB010000001	495	157	fig|562.115499.peg.495			Protein of unknown function Smg
CP048107	532	180	fig|562.58133.peg.532	GWK05_02475		PLF_561_00003983	PGF_00052511	Uncharacterized protein YrdD	530596	531138	+	bi (<->)	562.109465.con.0002	3077	180	fig|562.109465.peg.3077			Uncharacterized protein YrdD	0.983	0.994	bi (<->)	562.109464.con.0001	2136	180	fig|562.109464.peg.2136			Uncharacterized protein YrdD	0.983	0.994	bi (<->)	562.109463.con.0005	3997	180	fig|562.109463.peg.3997			Uncharacterized protein YrdD	0.989	0.994	bi (<->)	CANDYB010000001	496	180	fig|562.115499.peg.496			Uncharacterized protein YrdD
CP048107	533	190	fig|562.58133.peg.533	GWK05_02480	tsaC	PLF_561_00001789	PGF_01898991	Threonylcarbamoyl-AMP synthase (EC 2.7.7.87)	531143	531715	+	bi (<->)	562.109465.con.0002	3076	190	fig|562.109465.peg.3076			Threonylcarbamoyl-AMP synthase (EC 2.7.7.87)	0.984	0.995	bi (<->)	562.109464.con.0001	2135	190	fig|562.109464.peg.2135			Threonylcarbamoyl-AMP synthase (EC 2.7.7.87)	0.984	0.995	bi (<->)	562.109463.con.0005	3998	190	fig|562.109463.peg.3998			Threonylcarbamoyl-AMP synthase (EC 2.7.7.87)	0.995	0.995	bi (<->)	CANDYB010000001	497	190	fig|562.115499.peg.497			Threonylcarbamoyl-AMP synthase (EC 2.7.7.87)
CP048107	534	272	fig|562.58133.peg.534	GWK05_02485	aroE	PLF_561_00001563	PGF_08181546	Shikimate 5-dehydrogenase I alpha (EC 1.1.1.25)	531720	532538	+	bi (<->)	562.109465.con.0002	3075	272	fig|562.109465.peg.3075			Shikimate 5-dehydrogenase I alpha (EC 1.1.1.25)	0.967	0.996	bi (<->)	562.109464.con.0001	2134	272	fig|562.109464.peg.2134			Shikimate 5-dehydrogenase I alpha (EC 1.1.1.25)	0.967	0.996	bi (<->)	562.109463.con.0005	3999	272	fig|562.109463.peg.3999			Shikimate 5-dehydrogenase I alpha (EC 1.1.1.25)	0.963	0.996	bi (<->)	CANDYB010000001	498	272	fig|562.115499.peg.498			Shikimate 5-dehydrogenase I alpha (EC 1.1.1.25)
CP048107	535	85	fig|562.58133.peg.535	GWK05_02490		PLF_561_00001724	PGF_02728332	Uncharacterized protein YrdB	532535	532792	+	bi (<->)	562.109465.con.0002	3074	85	fig|562.109465.peg.3074			Uncharacterized protein YrdB	0.941	0.988	bi (<->)	562.109464.con.0001	2133	85	fig|562.109464.peg.2133			Uncharacterized protein YrdB	0.941	0.988	bi (<->)	562.109463.con.0005	4000	85	fig|562.109463.peg.4000			Uncharacterized protein YrdB	0.941	0.988	bi (<->)	CANDYB010000001	499	85	fig|562.115499.peg.499			Uncharacterized protein YrdB
CP048107	536	184	fig|562.58133.peg.536	GWK05_02495		PLF_561_00001150	PGF_10522485	Protein YrdA	532768	533322	-	bi (<->)	562.109465.con.0002	3073	184	fig|562.109465.peg.3073			Protein YrdA	0.989	0.995	bi (<->)	562.109464.con.0001	2132	184	fig|562.109464.peg.2132			Protein YrdA	0.989	0.995	bi (<->)	562.109463.con.0005	4001	184	fig|562.109463.peg.4001			Protein YrdA	0.989	0.995	bi (<->)	CANDYB010000001	500	184	fig|562.115499.peg.500			Protein YrdA
CP048107	537	40	fig|562.58133.peg.537			PLF_561_00004031	PGF_00154946	hypothetical protein	533393	533515	+	bi (<->)	562.109465.con.0002	3072	40	fig|562.109465.peg.3072			hypothetical protein	0.925	0.975	bi (<->)	562.109464.con.0001	2131	40	fig|562.109464.peg.2131			hypothetical protein	0.925	0.975	bi (<->)	562.109463.con.0005	4002	40	fig|562.109463.peg.4002			hypothetical protein	0.925	0.975	bi (<->)	CANDYB010000001	501	40	fig|562.115499.peg.501			hypothetical protein
CP048107	538	252	fig|562.58133.peg.538	GWK05_02535		PLF_561_00098677	PGF_01007542	Amino acid ABC transporter, ATP-binding protein YhdZ	539202	539960	-	bi (<->)	562.109465.con.0002	3071	252	fig|562.109465.peg.3071			Amino acid ABC transporter, ATP-binding protein YhdZ	0.992	0.996	bi (<->)	562.109464.con.0001	2130	252	fig|562.109464.peg.2130			Amino acid ABC transporter, ATP-binding protein YhdZ	0.992	0.996	bi (<->)	562.109463.con.0003	2765	252	fig|562.109463.peg.2765			Amino acid ABC transporter, ATP-binding protein YhdZ	0.992	0.996	bi (<->)	CANDYB010000001	502	252	fig|562.115499.peg.502			Amino acid ABC transporter, ATP-binding protein YhdZ
CP048107	539	367	fig|562.58133.peg.539	GWK05_02540		PLF_561_00000355	PGF_12814076	Amino acid ABC transporter, permease protein 2, YhdY	539968	541071	-	bi (<->)	562.109465.con.0002	3070	367	fig|562.109465.peg.3070			Amino acid ABC transporter, permease protein 2, YhdY	0.989	0.997	bi (<->)	562.109464.con.0001	2129	367	fig|562.109464.peg.2129			Amino acid ABC transporter, permease protein 2, YhdY	0.989	0.997	bi (<->)	562.109463.con.0003	2764	367	fig|562.109463.peg.2764			Amino acid ABC transporter, permease protein 2, YhdY	0.989	0.997	bi (<->)	CANDYB010000001	503	367	fig|562.115499.peg.503			Amino acid ABC transporter, permease protein 2, YhdY
CP048107	540	393	fig|562.58133.peg.540	GWK05_02545		PLF_561_00000312	PGF_12900340	Amino acid ABC transporter, permease protein 1, YhdX	541081	542262	-	bi (<->)	562.109465.con.0002	3069	393	fig|562.109465.peg.3069			Amino acid ABC transporter, permease protein 1, YhdX	0.98	0.997	bi (<->)	562.109464.con.0001	2128	393	fig|562.109464.peg.2128			Amino acid ABC transporter, permease protein 1, YhdX	0.98	0.997	bi (<->)	562.109463.con.0003	2763	393	fig|562.109463.peg.2763			Amino acid ABC transporter, permease protein 1, YhdX	0.98	0.997	bi (<->)	CANDYB010000001	504	393	fig|562.115499.peg.504			Amino acid ABC transporter, permease protein 1, YhdX
CP048107	541	341	fig|562.58133.peg.541	GWK05_02550		PLF_561_00022151	PGF_12665652	Amino acid ABC transporter, substrate-binding protein YhdW	542330	543355	-	bi (<->)	562.109465.con.0002	3068	341	fig|562.109465.peg.3068			Amino acid ABC transporter, substrate-binding protein YhdW	0.994	0.997	bi (<->)	562.109464.con.0001	2127	341	fig|562.109464.peg.2127			Amino acid ABC transporter, substrate-binding protein YhdW	0.994	0.997	bi (<->)	562.109463.con.0003	2762	341	fig|562.109463.peg.2762			Amino acid ABC transporter, substrate-binding protein YhdW	0.994	0.997	bi (<->)	CANDYB010000001	505	341	fig|562.115499.peg.505			Amino acid ABC transporter, substrate-binding protein YhdW
CP048107	542	39	fig|562.58133.peg.542			PLF_561_00006700	PGF_00108823	hypothetical protein	543431	543550	-
CP048107	543	73	fig|562.58133.peg.543	GWK05_02555		PLF_561_00003151	PGF_00042427	Uncharacterized membrane protein YhdV	543786	544007	-	bi (<->)	562.109465.con.0002	3067	73	fig|562.109465.peg.3067			Uncharacterized membrane protein YhdV	1	0.986	bi (<->)	562.109464.con.0001	2126	73	fig|562.109464.peg.2126			Uncharacterized membrane protein YhdV	1	0.986	bi (<->)	562.109463.con.0003	2760	73	fig|562.109463.peg.2760			Uncharacterized membrane protein YhdV	1	0.986	bi (<->)	CANDYB010000001	506	73	fig|562.115499.peg.506			Uncharacterized membrane protein YhdV
CP048107	544	1034	fig|562.58133.peg.544	GWK05_02560	acrF	PLF_561_00000094	PGF_00029718	Multidrug efflux system AcrEF-TolC, inner-membrane proton/drug antiporter AcrF (RND type)	544260	547364	-	bi (<->)	562.109465.con.0002	3066	1034	fig|562.109465.peg.3066			Multidrug efflux system AcrEF-TolC, inner-membrane proton/drug antiporter AcrF (RND type)	0.992	0.999	bi (<->)	562.109464.con.0001	2125	1034	fig|562.109464.peg.2125			Multidrug efflux system AcrEF-TolC, inner-membrane proton/drug antiporter AcrF (RND type)	0.992	0.999	bi (<->)	562.109463.con.0003	2759	1034	fig|562.109463.peg.2759			Multidrug efflux system AcrEF-TolC, inner-membrane proton/drug antiporter AcrF (RND type)	0.994	0.999	bi (<->)	CANDYB010000001	507	1034	fig|562.115499.peg.507			Multidrug efflux system AcrEF-TolC, inner-membrane proton/drug antiporter AcrF (RND type)
CP048107	545	385	fig|562.58133.peg.545	GWK05_02565	acrE	PLF_561_00002905	PGF_00029699	Multidrug efflux system AcrEF-TolC, membrane fusion component AcrE	547376	548533	-	bi (<->)	562.109465.con.0002	3065	300	fig|562.109465.peg.3065			Multidrug efflux system AcrEF-TolC, membrane fusion component AcrE	0.99	0.997	bi (<->)	562.109464.con.0001	2124	300	fig|562.109464.peg.2124			Multidrug efflux system AcrEF-TolC, membrane fusion component AcrE	0.99	0.997	bi (<->)	562.109463.con.0003	2758	385	fig|562.109463.peg.2758			Multidrug efflux system AcrEF-TolC, membrane fusion component AcrE	0.992	0.997	bi (<->)	CANDYB010000001	508	300	fig|562.115499.peg.508			Multidrug efflux system AcrEF-TolC, membrane fusion component AcrE
CP048107	546	220	fig|562.58133.peg.546	GWK05_02570	acrS	PLF_561_00002933	PGF_00035414	Probable acrEF/envCD operon repressor EnvR	548932	549594	+	uni (->)	562.109465.con.0001	191	227	fig|562.109465.peg.191			Transcriptional regulator of acrAB operon, AcrR	0.368	0.793	uni (->)	562.109464.con.0002	3664	227	fig|562.109464.peg.3664			Transcriptional regulator of acrAB operon, AcrR	0.368	0.793	bi (<->)	562.109463.con.0003	2757	220	fig|562.109463.peg.2757			Probable acrEF/envCD operon repressor EnvR	0.982	0.995	uni (->)	CANDYB010000001	3524	227	fig|562.115499.peg.3524			Transcriptional regulator of acrAB operon, AcrR
CP048107	547	59	fig|562.58133.peg.547	GWK05_02575		PLF_561_00003241	PGF_00042994	Uncharacterized protein YhdU	549597	549776	-																					bi (<->)	562.109463.con.0003	2756	59	fig|562.109463.peg.2756			Uncharacterized protein YhdU	1	0.983
CP048107	548	294	fig|562.58133.peg.548	GWK05_02580	yhdJ	PLF_561_00006352	PGF_00084680	Type II restriction adenine-specific methylase (EC 2.1.1.72)	549860	550744	-	bi (<->)	562.109465.con.0002	3063	294	fig|562.109465.peg.3063			Type II restriction adenine-specific methylase (EC 2.1.1.72)	0.983	0.997	bi (<->)	562.109464.con.0001	2122	294	fig|562.109464.peg.2122			Type II restriction adenine-specific methylase (EC 2.1.1.72)	0.983	0.997	bi (<->)	562.109463.con.0003	2755	294	fig|562.109463.peg.2755			Type II restriction adenine-specific methylase (EC 2.1.1.72)	0.969	0.997	bi (<->)	CANDYB010000001	510	294	fig|562.115499.peg.510			Type II restriction adenine-specific methylase (EC 2.1.1.72)
CP048107	549	98	fig|562.58133.peg.549	GWK05_02585	fis	PLF_561_00001614	PGF_00422053	DNA-binding protein Fis	550830	551126	-	bi (<->)	562.109465.con.0002	3062	98	fig|562.109465.peg.3062			DNA-binding protein Fis	1	0.99	bi (<->)	562.109464.con.0001	2121	98	fig|562.109464.peg.2121			DNA-binding protein Fis	1	0.99	bi (<->)	562.109463.con.0003	2754	98	fig|562.109463.peg.2754			DNA-binding protein Fis	1	0.99	bi (<->)	CANDYB010000001	511	98	fig|562.115499.peg.511			DNA-binding protein Fis
CP048107	550	321	fig|562.58133.peg.550	GWK05_02590	dusB	PLF_561_00000623	PGF_00912265	tRNA-dihydrouridine synthase DusB	551152	552117	-	bi (<->)	562.109465.con.0002	3061	321	fig|562.109465.peg.3061			tRNA-dihydrouridine synthase DusB	1	0.997	bi (<->)	562.109464.con.0001	2120	321	fig|562.109464.peg.2120			tRNA-dihydrouridine synthase DusB	1	0.997	bi (<->)	562.109463.con.0003	2753	321	fig|562.109463.peg.2753			tRNA-dihydrouridine synthase DusB	1	0.997	bi (<->)	CANDYB010000001	512	321	fig|562.115499.peg.512			tRNA-dihydrouridine synthase DusB
CP048107	551	293	fig|562.58133.peg.551	GWK05_02595	prmA	PLF_561_00002135	PGF_00048840	Ribosomal protein L11 methyltransferase	552446	553327	-	bi (<->)	562.109465.con.0002	3060	293	fig|562.109465.peg.3060			Ribosomal protein L11 methyltransferase	0.993	0.997	bi (<->)	562.109464.con.0001	2119	293	fig|562.109464.peg.2119			Ribosomal protein L11 methyltransferase	0.993	0.997	bi (<->)	562.109463.con.0003	2752	293	fig|562.109463.peg.2752			Ribosomal protein L11 methyltransferase	0.993	0.997	bi (<->)	CANDYB010000001	513	293	fig|562.115499.peg.513			Ribosomal protein L11 methyltransferase
CP048107	552	483	fig|562.58133.peg.552	GWK05_02600	panF	PLF_561_00001453	PGF_04620152	Pantothenate:Na+ symporter (TC 2.A.21.1.1)	553339	554790	-	bi (<->)	562.109465.con.0002	3059	483	fig|562.109465.peg.3059			Pantothenate:Na+ symporter (TC 2.A.21.1.1)	0.994	0.998	bi (<->)	562.109464.con.0001	2118	483	fig|562.109464.peg.2118			Pantothenate:Na+ symporter (TC 2.A.21.1.1)	0.994	0.998	bi (<->)	562.109463.con.0003	2751	483	fig|562.109463.peg.2751			Pantothenate:Na+ symporter (TC 2.A.21.1.1)	0.994	0.998	bi (<->)	CANDYB010000001	514	483	fig|562.115499.peg.514			Pantothenate:Na+ symporter (TC 2.A.21.1.1)
CP048107	553	80	fig|562.58133.peg.553	GWK05_02605		PLF_561_00002702	PGF_01603132	Uncharacterized protein YhdT	554780	555022	-	bi (<->)	562.109465.con.0002	3058	80	fig|562.109465.peg.3058			Uncharacterized protein YhdT	0.975	0.988	bi (<->)	562.109464.con.0001	2117	80	fig|562.109464.peg.2117			Uncharacterized protein YhdT	0.975	0.988	bi (<->)	562.109463.con.0003	2750	80	fig|562.109463.peg.2750			Uncharacterized protein YhdT	0.975	0.988	bi (<->)	CANDYB010000001	515	80	fig|562.115499.peg.515			Uncharacterized protein YhdT
CP048107	554	318	fig|562.58133.peg.554	GWK05_02610		PLF_561_00004823	PGF_00044244	Putative sugar kinase, PfkB family protein (EC 2.7.1.-)	555115	556071	-	uni (->)	562.109465.con.0001	2228	304	fig|562.109465.peg.2228			Fructokinase (EC 2.7.1.4)	0.289	0.918	uni (->)	562.109464.con.0001	1119	304	fig|562.109464.peg.1119			Fructokinase (EC 2.7.1.4)	0.289	0.918	uni (->)	562.109463.con.0001	385	315	fig|562.109463.peg.385			Uncharacterized sugar kinase YdjH	0.258	0.927	uni (->)	CANDYB010000001	1507	304	fig|562.115499.peg.1507			Fructokinase (EC 2.7.1.4)
CP048107	555	276	fig|562.58133.peg.555	GWK05_02615		PLF_561_00004914	PGF_03096858	Aga operon transcriptional repressor, DeoR family	556082	556912	-	uni (->)	562.109465.con.0001	2529	257	fig|562.109465.peg.2529			Glucitol operon repressor	0.261	0.981	uni (->)	562.109464.con.0001	1422	257	fig|562.109464.peg.1422			Glucitol operon repressor	0.261	0.981	uni (->)	562.109463.con.0002	1229	274	fig|562.109463.peg.1229			Transcriptional repressor of aga operon	0.315	0.635	uni (->)	CANDYB010000001	1202	257	fig|562.115499.peg.1202			Glucitol operon repressor
CP048107	556	284	fig|562.58133.peg.556	GWK05_02620		PLF_561_00004905	PGF_00055989	Tagatose-1,6-bisphosphate aldolase GatY (EC 4.1.2.40)	557254	558108	+	uni (->)	562.109465.con.0001	1955	284	fig|562.109465.peg.1955			Tagatose-1,6-bisphosphate aldolase GatY (EC 4.1.2.40)	0.643	0.993	uni (->)	562.109464.con.0001	851	284	fig|562.109464.peg.851			Tagatose-1,6-bisphosphate aldolase GatY (EC 4.1.2.40)	0.633	0.993	uni (->)	562.109463.con.0003	2631	286	fig|562.109463.peg.2631			D-tagatose-1,6-bisphosphate aldolase subunit KbaY (EC 4.1.2.40)	0.567	0.99	uni (->)	CANDYB010000001	1829	286	fig|562.115499.peg.1829			Tagatose-1,6-bisphosphate aldolase GatY (EC 4.1.2.40)
CP048107	557	296	fig|562.58133.peg.557	GWK05_02625		PLF_561_00004889	PGF_10487056	ABC transporter, substrate-binding protein (cluster 2, ribose/xylose/arabinose/galactose)	558144	559034	+	uni (->)	562.109465.con.0002	3576	296	fig|562.109465.peg.3576			Ribose ABC transporter, substrate-binding protein RbsB (TC 3.A.1.2.1)	0.324	0.963	uni (->)	562.109464.con.0001	2635	296	fig|562.109464.peg.2635			Ribose ABC transporter, substrate-binding protein RbsB (TC 3.A.1.2.1)	0.324	0.963	uni (->)	562.109463.con.0005	3417	296	fig|562.109463.peg.3417			Ribose ABC transporter, substrate-binding protein RbsB (TC 3.A.1.2.1)	0.324	0.963	uni (->)	CANDYB010000001	4784	296	fig|562.115499.peg.4784			Ribose ABC transporter, substrate-binding protein RbsB (TC 3.A.1.2.1)
CP048107	558	412	fig|562.58133.peg.558			PLF_561_00004885	PGF_00856586	Putative ribose/galactose/methyl galactoside import ATP-binding protein 1 (EC 3.6.3.17)	559095	560333	+	uni (->)	562.109465.con.0002	3574	501	fig|562.109465.peg.3574			Ribose ABC transporter, ATP-binding protein RbsA (TC 3.A.1.2.1)	0.415	0.79	uni (->)	562.109464.con.0001	2633	501	fig|562.109464.peg.2633			Ribose ABC transporter, ATP-binding protein RbsA (TC 3.A.1.2.1)	0.415	0.79	uni (->)	562.109463.con.0005	3419	501	fig|562.109463.peg.3419			Ribose ABC transporter, ATP-binding protein RbsA (TC 3.A.1.2.1)	0.415	0.79	uni (->)	CANDYB010000001	4786	501	fig|562.115499.peg.4786			Ribose ABC transporter, ATP-binding protein RbsA (TC 3.A.1.2.1)
CP048107	559	266	fig|562.58133.peg.559			PLF_561_00004587	PGF_01000105	Mobile element protein	560719	561519	-																					uni (->)	562.109463.con.0008	4796	303	fig|562.109463.peg.4796			Mobile element protein	1	0.789
CP048107	560	91	fig|562.58133.peg.560	GWK05_02640		PLF_561_00004885	PGF_00856586	Putative ribose/galactose/methyl galactoside import ATP-binding protein 1 (EC 3.6.3.17)	561656	561931	+
CP048107	561	329	fig|562.58133.peg.561	GWK05_02645		PLF_561_00004904	PGF_10234027	ABC transporter, permease protein (cluster 2, ribose/xylose/arabinose/galactose)	561932	562921	+	uni (->)	562.109465.con.0001	1633	328	fig|562.109465.peg.1633			L-arabinose ABC transporter, permease protein AraH	0.399	0.963	uni (->)	562.109464.con.0001	638	328	fig|562.109464.peg.638			L-arabinose ABC transporter, permease protein AraH	0.399	0.963	uni (->)	562.109463.con.0001	173	328	fig|562.109463.peg.173			L-arabinose ABC transporter, permease protein AraH	0.399	0.963	uni (->)	CANDYB010000001	2076	328	fig|562.115499.peg.2076			L-arabinose ABC transporter, permease protein AraH
CP048107	562	320	fig|562.58133.peg.562	GWK05_02650		PLF_561_00004895	PGF_00044244	Putative sugar kinase, PfkB family protein (EC 2.7.1.-)	562943	563905	+	uni (->)	562.109465.con.0001	2228	304	fig|562.109465.peg.2228			Fructokinase (EC 2.7.1.4)	0.288	0.99	uni (->)	562.109464.con.0001	1119	304	fig|562.109464.peg.1119			Fructokinase (EC 2.7.1.4)	0.288	0.99	uni (->)	562.109463.con.0005	3416	314	fig|562.109463.peg.3416			Ribokinase (EC 2.7.1.15)	0.267	0.812	uni (->)	CANDYB010000001	1507	304	fig|562.115499.peg.1507			Fructokinase (EC 2.7.1.4)
CP048107	563	348	fig|562.58133.peg.563	GWK05_02655		PLF_561_00004874	PGF_00055405	TIORF127 protein	563902	564948	+
CP048107	564	449	fig|562.58133.peg.564	GWK05_02660	accC	PLF_561_00001336	PGF_07396749	Biotin carboxylase of acetyl-CoA carboxylase (EC 6.3.4.14)	565040	566389	-	bi (<->)	562.109465.con.0002	3057	449	fig|562.109465.peg.3057			Biotin carboxylase of acetyl-CoA carboxylase (EC 6.3.4.14)	1	0.998	bi (<->)	562.109464.con.0001	2116	449	fig|562.109464.peg.2116			Biotin carboxylase of acetyl-CoA carboxylase (EC 6.3.4.14)	1	0.998	bi (<->)	562.109463.con.0003	2749	449	fig|562.109463.peg.2749			Biotin carboxylase of acetyl-CoA carboxylase (EC 6.3.4.14)	1	0.998	bi (<->)	CANDYB010000001	516	449	fig|562.115499.peg.516			Biotin carboxylase of acetyl-CoA carboxylase (EC 6.3.4.14)
CP048107	565	156	fig|562.58133.peg.565	GWK05_02665	fabE	PLF_561_00002622	PGF_00648021	Biotin carboxyl carrier protein of acetyl-CoA carboxylase	566400	566870	-	bi (<->)	562.109465.con.0002	3056	156	fig|562.109465.peg.3056			Biotin carboxyl carrier protein of acetyl-CoA carboxylase	1	0.994	bi (<->)	562.109464.con.0001	2115	156	fig|562.109464.peg.2115			Biotin carboxyl carrier protein of acetyl-CoA carboxylase	1	0.994	bi (<->)	562.109463.con.0003	2748	156	fig|562.109463.peg.2748			Biotin carboxyl carrier protein of acetyl-CoA carboxylase	1	0.994	bi (<->)	CANDYB010000001	517	156	fig|562.115499.peg.517			Biotin carboxyl carrier protein of acetyl-CoA carboxylase
CP048107	566	276	fig|562.58133.peg.566	GWK05_02670		PLF_561_00003515	PGF_00349183	hypothetical protein	567736	568566	-
CP048107	567	324	fig|562.58133.peg.567	GWK05_02675		PLF_561_00000775	PGF_00911329	Acryloyl-CoA reductase AcuI/YhdH (EC 1.3.1.84)	568603	569577	-	bi (<->)	562.109465.con.0002	3053	324	fig|562.109465.peg.3053			Acryloyl-CoA reductase AcuI/YhdH (EC 1.3.1.84)	0.978	0.997	bi (<->)	562.109464.con.0001	2112	324	fig|562.109464.peg.2112			Acryloyl-CoA reductase AcuI/YhdH (EC 1.3.1.84)	0.978	0.997	bi (<->)	562.109463.con.0003	2745	324	fig|562.109463.peg.2745			Acryloyl-CoA reductase AcuI/YhdH (EC 1.3.1.84)	0.978	0.997	bi (<->)	CANDYB010000001	520	324	fig|562.115499.peg.520			Acryloyl-CoA reductase AcuI/YhdH (EC 1.3.1.84)
CP048107	568	646	fig|562.58133.peg.568	GWK05_02680	csrD	PLF_561_00000483	PGF_00407886	RNase E specificity factor CsrD	569729	571669	+	bi (<->)	562.109465.con.0002	3052	646	fig|562.109465.peg.3052			RNase E specificity factor CsrD	0.983	0.998	bi (<->)	562.109464.con.0001	2111	646	fig|562.109464.peg.2111			RNase E specificity factor CsrD	0.983	0.998	bi (<->)	562.109463.con.0003	2744	646	fig|562.109463.peg.2744			RNase E specificity factor CsrD	0.981	0.998	bi (<->)	CANDYB010000001	521	646	fig|562.115499.peg.521			RNase E specificity factor CsrD
CP048107	569	347	fig|562.58133.peg.569	GWK05_02685		PLF_561_00002020	PGF_00648450	Rod shape-determining protein MreB	571974	573017	+	bi (<->)	562.109465.con.0002	3051	347	fig|562.109465.peg.3051			Rod shape-determining protein MreB	1	0.997	bi (<->)	562.109464.con.0001	2110	347	fig|562.109464.peg.2110			Rod shape-determining protein MreB	1	0.997	bi (<->)	562.109463.con.0003	2743	347	fig|562.109463.peg.2743			Rod shape-determining protein MreB	1	0.997	bi (<->)	CANDYB010000001	522	347	fig|562.115499.peg.522			Rod shape-determining protein MreB
CP048107	570	367	fig|562.58133.peg.570	GWK05_02690	mreC	PLF_561_00002597	PGF_10369954	Rod shape-determining protein MreC	573083	574186	+	bi (<->)	562.109465.con.0002	3050	367	fig|562.109465.peg.3050			Rod shape-determining protein MreC	1	0.997	bi (<->)	562.109464.con.0001	2109	367	fig|562.109464.peg.2109			Rod shape-determining protein MreC	1	0.997	bi (<->)	562.109463.con.0003	2742	367	fig|562.109463.peg.2742			Rod shape-determining protein MreC	0.997	0.997	bi (<->)	CANDYB010000001	523	367	fig|562.115499.peg.523			Rod shape-determining protein MreC
CP048107	571	162	fig|562.58133.peg.571	GWK05_02695	mreD	PLF_561_00002021	PGF_00049163	Rod shape-determining protein MreD	574186	574674	+	bi (<->)	562.109465.con.0002	3049	162	fig|562.109465.peg.3049			Rod shape-determining protein MreD	1	0.994	bi (<->)	562.109464.con.0001	2108	162	fig|562.109464.peg.2108			Rod shape-determining protein MreD	1	0.994	bi (<->)	562.109463.con.0003	2741	162	fig|562.109463.peg.2741			Rod shape-determining protein MreD	1	0.994	bi (<->)	CANDYB010000001	524	162	fig|562.115499.peg.524			Rod shape-determining protein MreD
CP048107	572	197	fig|562.58133.peg.572	GWK05_02700	yhdE	PLF_561_00002599	PGF_08843714	Septum formation protein Maf	574683	575276	+	bi (<->)	562.109465.con.0002	3048	197	fig|562.109465.peg.3048			Septum formation protein Maf	0.98	0.995	bi (<->)	562.109464.con.0001	2107	197	fig|562.109464.peg.2107			Septum formation protein Maf	0.98	0.995	bi (<->)	562.109463.con.0003	2740	197	fig|562.109463.peg.2740			Septum formation protein Maf	0.985	0.995	bi (<->)	CANDYB010000001	525	197	fig|562.115499.peg.525			Septum formation protein Maf
CP048107	573	489	fig|562.58133.peg.573	GWK05_02705	rng	PLF_561_00001610	PGF_01089656	Ribonuclease G	575266	576735	+	bi (<->)	562.109465.con.0002	3047	489	fig|562.109465.peg.3047			Ribonuclease G	1	0.998	bi (<->)	562.109464.con.0001	2106	489	fig|562.109464.peg.2106			Ribonuclease G	1	0.998	bi (<->)	562.109463.con.0003	2739	489	fig|562.109463.peg.2739			Ribonuclease G	1	0.998	bi (<->)	CANDYB010000001	526	489	fig|562.115499.peg.526			Ribonuclease G
CP048107	574	1266	fig|562.58133.peg.574	GWK05_02710		PLF_561_00000242	PGF_02913447	Uncharacterized protein YhdP	576803	580603	+	bi (<->)	562.109465.con.0002	3046	1266	fig|562.109465.peg.3046			Uncharacterized protein YhdP	0.987	0.999	bi (<->)	562.109464.con.0001	2105	1266	fig|562.109464.peg.2105			Uncharacterized protein YhdP	0.987	0.999	bi (<->)	562.109463.con.0003	2738	1266	fig|562.109463.peg.2738			Uncharacterized protein YhdP	0.986	0.999	bi (<->)	CANDYB010000001	527	1266	fig|562.115499.peg.527			Uncharacterized protein YhdP
CP048107	575	481	fig|562.58133.peg.575	GWK05_02715	tldD	PLF_561_00000481	PGF_06707410	TldD protein, part of TldE/TldD proteolytic complex	580759	582204	+	bi (<->)	562.109465.con.0002	3045	481	fig|562.109465.peg.3045			TldD protein, part of TldE/TldD proteolytic complex	0.998	0.998	bi (<->)	562.109464.con.0001	2104	481	fig|562.109464.peg.2104			TldD protein, part of TldE/TldD proteolytic complex	0.998	0.998	bi (<->)	562.109463.con.0003	2737	481	fig|562.109463.peg.2737			TldD protein, part of TldE/TldD proteolytic complex	0.998	0.998	bi (<->)	CANDYB010000001	528	481	fig|562.115499.peg.528			TldD protein, part of TldE/TldD proteolytic complex
CP048107	576	309	fig|562.58133.peg.576	GWK05_02720	aaeR	PLF_561_00000702	PGF_00017793	Transcriptional regulator AaeR, LysR family	582332	583261	-	bi (<->)	562.109465.con.0002	3044	309	fig|562.109465.peg.3044			Transcriptional regulator AaeR, LysR family	0.997	0.997	bi (<->)	562.109464.con.0001	2103	309	fig|562.109464.peg.2103			Transcriptional regulator AaeR, LysR family	0.997	0.997	bi (<->)	562.109463.con.0003	2736	309	fig|562.109463.peg.2736			Transcriptional regulator AaeR, LysR family	0.997	0.997	bi (<->)	CANDYB010000001	529	309	fig|562.115499.peg.529			Transcriptional regulator AaeR, LysR family
CP048107	577	90	fig|562.58133.peg.577	GWK05_02725		PLF_561_00002947	PGF_00041585	AaeX protein, function unknown	583375	583647	+	bi (<->)	562.109465.con.0002	3043	90	fig|562.109465.peg.3043			AaeX protein, function unknown	0.989	0.989	bi (<->)	562.109464.con.0001	2102	90	fig|562.109464.peg.2102			AaeX protein, function unknown	0.989	0.989	bi (<->)	562.109463.con.0003	2735	90	fig|562.109463.peg.2735			AaeX protein, function unknown	0.989	0.989	bi (<->)	CANDYB010000001	530	90	fig|562.115499.peg.530			AaeX protein, function unknown
CP048107	578	310	fig|562.58133.peg.578	GWK05_02730	aaeA	PLF_561_00001516	PGF_00039385	AaeAB efflux system for hydroxylated, aromatic carboxylic acids, membrane fusion component AaeA	583655	584587	+	bi (<->)	562.109465.con.0002	3042	310	fig|562.109465.peg.3042			AaeAB efflux system for hydroxylated, aromatic carboxylic acids, membrane fusion component AaeA	0.994	0.997	bi (<->)	562.109464.con.0001	2101	310	fig|562.109464.peg.2101			AaeAB efflux system for hydroxylated, aromatic carboxylic acids, membrane fusion component AaeA	0.994	0.997	bi (<->)	562.109463.con.0003	2734	310	fig|562.109463.peg.2734			AaeAB efflux system for hydroxylated, aromatic carboxylic acids, membrane fusion component AaeA	0.997	0.997	bi (<->)	CANDYB010000001	531	310	fig|562.115499.peg.531			AaeAB efflux system for hydroxylated, aromatic carboxylic acids, membrane fusion component AaeA
CP048107	579	655	fig|562.58133.peg.579	GWK05_02735	aaeB	PLF_561_00001972	PGF_03331177	AaeAB efflux system for hydroxylated, aromatic carboxylic acids, inner membrane subunit AaeB	584593	586560	+	bi (<->)	562.109465.con.0002	3041	655	fig|562.109465.peg.3041			AaeAB efflux system for hydroxylated, aromatic carboxylic acids, inner membrane subunit AaeB	0.995	0.998	bi (<->)	562.109464.con.0001	2100	655	fig|562.109464.peg.2100			AaeAB efflux system for hydroxylated, aromatic carboxylic acids, inner membrane subunit AaeB	0.995	0.998	bi (<->)	562.109463.con.0003	2733	655	fig|562.109463.peg.2733			AaeAB efflux system for hydroxylated, aromatic carboxylic acids, inner membrane subunit AaeB	0.997	0.998	bi (<->)	CANDYB010000001	532	655	fig|562.115499.peg.532			AaeAB efflux system for hydroxylated, aromatic carboxylic acids, inner membrane subunit AaeB
CP048107	580	90	fig|562.58133.peg.580	GWK05_02740		PLF_561_00002691	PGF_00399622	Barstar, ribonuclease (Barnase) inhibitor	586652	586924	+	bi (<->)	562.109465.con.0002	3040	90	fig|562.109465.peg.3040			Barstar, ribonuclease (Barnase) inhibitor	1	0.989	bi (<->)	562.109464.con.0001	2099	90	fig|562.109464.peg.2099			Barstar, ribonuclease (Barnase) inhibitor	1	0.989	bi (<->)	562.109463.con.0003	2732	90	fig|562.109463.peg.2732			Barstar, ribonuclease (Barnase) inhibitor	1	0.989	bi (<->)	CANDYB010000001	533	90	fig|562.115499.peg.533			Barstar, ribonuclease (Barnase) inhibitor
CP048107	581	87	fig|562.58133.peg.581	GWK05_02745	yhcN	PLF_561_00002747	PGF_00404218	probable exported protein YPO3518	586981	587244	-	bi (<->)	562.109465.con.0002	3039	87	fig|562.109465.peg.3039			probable exported protein YPO3518	1	0.989	bi (<->)	562.109464.con.0001	2098	87	fig|562.109464.peg.2098			probable exported protein YPO3518	1	0.989	bi (<->)	562.109463.con.0003	2731	87	fig|562.109463.peg.2731			probable exported protein YPO3518	1	0.989	bi (<->)	CANDYB010000001	534	87	fig|562.115499.peg.534			probable exported protein YPO3518
CP048107	582	156	fig|562.58133.peg.582	GWK05_02750	argR	PLF_561_00001407	PGF_02156631	Arginine pathway regulatory protein ArgR, repressor of arg regulon	587609	588079	-	bi (<->)	562.109465.con.0002	3038	156	fig|562.109465.peg.3038			Arginine pathway regulatory protein ArgR, repressor of arg regulon	1	0.994	bi (<->)	562.109464.con.0001	2097	156	fig|562.109464.peg.2097			Arginine pathway regulatory protein ArgR, repressor of arg regulon	1	0.994	bi (<->)	562.109463.con.0003	2730	156	fig|562.109463.peg.2730			Arginine pathway regulatory protein ArgR, repressor of arg regulon	1	0.994	bi (<->)	CANDYB010000001	535	156	fig|562.115499.peg.535			Arginine pathway regulatory protein ArgR, repressor of arg regulon
CP048107	583	312	fig|562.58133.peg.583	GWK05_02755	mdh	PLF_561_00001274	PGF_00018952	Malate dehydrogenase (EC 1.1.1.37)	588514	589452	+	bi (<->)	562.109465.con.0002	3037	312	fig|562.109465.peg.3037			Malate dehydrogenase (EC 1.1.1.37)	0.997	0.997	bi (<->)	562.109464.con.0001	2096	312	fig|562.109464.peg.2096			Malate dehydrogenase (EC 1.1.1.37)	0.997	0.997	bi (<->)	562.109463.con.0003	2729	312	fig|562.109463.peg.2729			Malate dehydrogenase (EC 1.1.1.37)	0.997	0.997	bi (<->)	CANDYB010000001	536	312	fig|562.115499.peg.536			Malate dehydrogenase (EC 1.1.1.37)
CP048107	584	355	fig|562.58133.peg.584	GWK05_02760	degS	PLF_561_00001645	PGF_07313224	Outer membrane stress sensor protease DegS	589515	590582	-	bi (<->)	562.109465.con.0002	3036	355	fig|562.109465.peg.3036			Outer membrane stress sensor protease DegS	1	0.997	bi (<->)	562.109464.con.0001	2095	355	fig|562.109464.peg.2095			Outer membrane stress sensor protease DegS	1	0.997	bi (<->)	562.109463.con.0003	2728	355	fig|562.109463.peg.2728			Outer membrane stress sensor protease DegS	1	0.997	bi (<->)	CANDYB010000001	537	355	fig|562.115499.peg.537			Outer membrane stress sensor protease DegS
CP048107	585	455	fig|562.58133.peg.585	GWK05_02765	degQ	PLF_561_00001362	PGF_03779043	Outer membrane stress sensor protease DegQ, serine protease	590672	592039	-	bi (<->)	562.109465.con.0002	3035	455	fig|562.109465.peg.3035			Outer membrane stress sensor protease DegQ, serine protease	1	0.998	bi (<->)	562.109464.con.0001	2094	455	fig|562.109464.peg.2094			Outer membrane stress sensor protease DegQ, serine protease	1	0.998	bi (<->)	562.109463.con.0003	2727	455	fig|562.109463.peg.2727			Outer membrane stress sensor protease DegQ, serine protease	1	0.998	bi (<->)	CANDYB010000001	538	455	fig|562.115499.peg.538			Outer membrane stress sensor protease DegQ, serine protease
CP048107	586	132	fig|562.58133.peg.586	GWK05_02770		PLF_561_00002127	PGF_00040500	Putative cytochrome d ubiquinol oxidase subunit III (EC 1.10.3.-) (Cytochrome bd-I oxidase subunit III)	592193	592591	-	bi (<->)	562.109465.con.0002	3034	132	fig|562.109465.peg.3034			Putative cytochrome d ubiquinol oxidase subunit III (EC 1.10.3.-) (Cytochrome bd-I oxidase subunit III)	1	0.992	bi (<->)	562.109464.con.0001	2093	132	fig|562.109464.peg.2093			Putative cytochrome d ubiquinol oxidase subunit III (EC 1.10.3.-) (Cytochrome bd-I oxidase subunit III)	1	0.992	bi (<->)	562.109463.con.0003	2726	132	fig|562.109463.peg.2726			Putative cytochrome d ubiquinol oxidase subunit III (EC 1.10.3.-) (Cytochrome bd-I oxidase subunit III)	1	0.992	bi (<->)	CANDYB010000001	539	132	fig|562.115499.peg.539			Putative cytochrome d ubiquinol oxidase subunit III (EC 1.10.3.-) (Cytochrome bd-I oxidase subunit III)
CP048107	587	375	fig|562.58133.peg.587	GWK05_02775		PLF_561_00132464	PGF_07588971	Cell division protein ZapE	592785	593912	+	bi (<->)	562.109465.con.0002	3033	375	fig|562.109465.peg.3033			Cell division protein ZapE	0.987	0.997	bi (<->)	562.109464.con.0001	2092	375	fig|562.109464.peg.2092			Cell division protein ZapE	0.987	0.997	bi (<->)	562.109463.con.0003	2725	375	fig|562.109463.peg.2725			Cell division protein ZapE	0.989	0.997	bi (<->)	CANDYB010000001	540	375	fig|562.115499.peg.540			Cell division protein ZapE
CP048107	588	142	fig|562.58133.peg.588	GWK05_02780	rplM	PLF_561_00002714	PGF_06180597	LSU ribosomal protein L13p (L13Ae)	594131	594559	+	bi (<->)	562.109465.con.0002	3032	142	fig|562.109465.peg.3032			LSU ribosomal protein L13p (L13Ae)	1	0.993	bi (<->)	562.109464.con.0001	2091	142	fig|562.109464.peg.2091			LSU ribosomal protein L13p (L13Ae)	1	0.993	bi (<->)	562.109463.con.0003	2724	142	fig|562.109463.peg.2724			LSU ribosomal protein L13p (L13Ae)	1	0.993	bi (<->)	CANDYB010000001	541	142	fig|562.115499.peg.541			LSU ribosomal protein L13p (L13Ae)
CP048107	589	130	fig|562.58133.peg.589	GWK05_02785	rpsI	PLF_561_00002998	PGF_00049909	SSU ribosomal protein S9p (S16e)	594575	594967	+	bi (<->)	562.109465.con.0002	3031	130	fig|562.109465.peg.3031			SSU ribosomal protein S9p (S16e)	1	0.992	bi (<->)	562.109464.con.0001	2090	130	fig|562.109464.peg.2090			SSU ribosomal protein S9p (S16e)	1	0.992	bi (<->)	562.109463.con.0003	2723	130	fig|562.109463.peg.2723			SSU ribosomal protein S9p (S16e)	1	0.992	bi (<->)	CANDYB010000001	542	130	fig|562.115499.peg.542			SSU ribosomal protein S9p (S16e)
CP048107	590	212	fig|562.58133.peg.590	GWK05_02790	sspA	PLF_561_00002602	PGF_00054301	Stringent starvation protein A	595361	595999	+	bi (<->)	562.109465.con.0002	3030	212	fig|562.109465.peg.3030			Stringent starvation protein A	1	0.995	bi (<->)	562.109464.con.0001	2089	212	fig|562.109464.peg.2089			Stringent starvation protein A	1	0.995	bi (<->)	562.109463.con.0003	2722	212	fig|562.109463.peg.2722			Stringent starvation protein A	1	0.995	bi (<->)	CANDYB010000001	543	212	fig|562.115499.peg.543			Stringent starvation protein A
CP048107	591	165	fig|562.58133.peg.591	GWK05_02795	sspB	PLF_561_00002388	PGF_00418156	ClpXP protease specificity-enhancing factor SspB	596005	596502	+	bi (<->)	562.109465.con.0002	3029	165	fig|562.109465.peg.3029			ClpXP protease specificity-enhancing factor SspB	0.994	0.994	bi (<->)	562.109464.con.0001	2088	165	fig|562.109464.peg.2088			ClpXP protease specificity-enhancing factor SspB	0.994	0.994	bi (<->)	562.109463.con.0003	2721	165	fig|562.109463.peg.2721			ClpXP protease specificity-enhancing factor SspB	0.994	0.994	bi (<->)	CANDYB010000001	544	165	fig|562.115499.peg.544			ClpXP protease specificity-enhancing factor SspB
CP048107	592	455	fig|562.58133.peg.592	GWK05_02800	dcuC	PLF_561_00004538	PGF_01650244	Putative cryptic C4-dicarboxylate transporter DcuD	596546	597913	-	bi (<->)	562.109465.con.0002	3028	317	fig|562.109465.peg.3028			Putative cryptic C4-dicarboxylate transporter DcuD	1	0.997	bi (<->)	562.109464.con.0001	2087	455	fig|562.109464.peg.2087			Putative cryptic C4-dicarboxylate transporter DcuD	0.998	0.998	bi (<->)	562.109463.con.0003	2720	455	fig|562.109463.peg.2720			Putative cryptic C4-dicarboxylate transporter DcuD	0.998	0.998	bi (<->)	CANDYB010000001	545	455	fig|562.115499.peg.545			Putative cryptic C4-dicarboxylate transporter DcuD
CP048107	593	263	fig|562.58133.peg.593	GWK05_02805	nanR	PLF_561_00002789	PGF_04832189	Transcriptional regulator NanR	598293	599084	+	bi (<->)	562.109465.con.0002	3024	263	fig|562.109465.peg.3024			Transcriptional regulator NanR	0.992	0.996	bi (<->)	562.109464.con.0001	2086	263	fig|562.109464.peg.2086			Transcriptional regulator NanR	0.992	0.996	bi (<->)	562.109463.con.0003	2719	263	fig|562.109463.peg.2719			Transcriptional regulator NanR	0.992	0.996	bi (<->)	CANDYB010000001	546	263	fig|562.115499.peg.546			Transcriptional regulator NanR
CP048107	594	297	fig|562.58133.peg.594	GWK05_02810	nanA	PLF_561_00000107	PGF_00023919	N-acetylneuraminate lyase (EC 4.1.3.3)	599206	600099	+	bi (<->)	562.109465.con.0002	3023	297	fig|562.109465.peg.3023			N-acetylneuraminate lyase (EC 4.1.3.3)	1	0.997	bi (<->)	562.109464.con.0001	2085	297	fig|562.109464.peg.2085			N-acetylneuraminate lyase (EC 4.1.3.3)	1	0.997	bi (<->)	562.109463.con.0003	2718	297	fig|562.109463.peg.2718			N-acetylneuraminate lyase (EC 4.1.3.3)	1	0.997	bi (<->)	CANDYB010000001	547	297	fig|562.115499.peg.547			N-acetylneuraminate lyase (EC 4.1.3.3)
CP048107	595	496	fig|562.58133.peg.595	GWK05_02815	nanT	PLF_561_00000104	PGF_06801174	Sialic acid transporter (permease) NanT	600208	601698	+	bi (<->)	562.109465.con.0002	3022	496	fig|562.109465.peg.3022			Sialic acid transporter (permease) NanT	0.996	0.998	bi (<->)	562.109464.con.0001	2084	496	fig|562.109464.peg.2084			Sialic acid transporter (permease) NanT	0.996	0.998	bi (<->)	562.109463.con.0003	2717	496	fig|562.109463.peg.2717			Sialic acid transporter (permease) NanT	0.996	0.998	bi (<->)	CANDYB010000001	548	496	fig|562.115499.peg.548			Sialic acid transporter (permease) NanT
CP048107	596	229	fig|562.58133.peg.596	GWK05_02820		PLF_561_00002720	PGF_02230495	N-acetylmannosamine-6-phosphate 2-epimerase (EC 5.1.3.9)	601746	602435	+	bi (<->)	562.109465.con.0002	3021	229	fig|562.109465.peg.3021			N-acetylmannosamine-6-phosphate 2-epimerase (EC 5.1.3.9)	1	0.996	bi (<->)	562.109464.con.0001	2083	229	fig|562.109464.peg.2083			N-acetylmannosamine-6-phosphate 2-epimerase (EC 5.1.3.9)	1	0.996	bi (<->)	562.109463.con.0003	2716	229	fig|562.109463.peg.2716			N-acetylmannosamine-6-phosphate 2-epimerase (EC 5.1.3.9)	0.996	0.996	bi (<->)	CANDYB010000001	549	229	fig|562.115499.peg.549			N-acetylmannosamine-6-phosphate 2-epimerase (EC 5.1.3.9)
CP048107	597	291	fig|562.58133.peg.597	GWK05_02825		PLF_561_00001749	PGF_00023828	N-acetylmannosamine kinase (EC 2.7.1.60)	602432	603307	+	bi (<->)	562.109465.con.0002	3020	291	fig|562.109465.peg.3020			N-acetylmannosamine kinase (EC 2.7.1.60)	0.966	0.997	bi (<->)	562.109464.con.0001	2082	291	fig|562.109464.peg.2082			N-acetylmannosamine kinase (EC 2.7.1.60)	0.966	0.997	bi (<->)	562.109463.con.0003	2715	291	fig|562.109463.peg.2715			N-acetylmannosamine kinase (EC 2.7.1.60)	0.969	0.997	bi (<->)	CANDYB010000001	550	291	fig|562.115499.peg.550			N-acetylmannosamine kinase (EC 2.7.1.60)
CP048107	598	154	fig|562.58133.peg.598	GWK05_02830		PLF_561_00002782	PGF_02728237	Putative sugar isomerase involved in processing of exogenous sialic acid	603304	603768	+	bi (<->)	562.109465.con.0002	3019	154	fig|562.109465.peg.3019			Putative sugar isomerase involved in processing of exogenous sialic acid	0.981	0.994	bi (<->)	562.109464.con.0001	2081	154	fig|562.109464.peg.2081			Putative sugar isomerase involved in processing of exogenous sialic acid	0.981	0.994	bi (<->)	562.109463.con.0003	2714	154	fig|562.109463.peg.2714			Putative sugar isomerase involved in processing of exogenous sialic acid	0.994	0.994	bi (<->)	CANDYB010000001	551	154	fig|562.115499.peg.551			Putative sugar isomerase involved in processing of exogenous sialic acid
CP048107	599	370	fig|562.58133.peg.599	GWK05_02835		PLF_561_00003747	PGF_00045656	Putative uncharacterized protein YhcG	603828	604940	-	bi (<->)	562.109465.con.0002	3018	270	fig|562.109465.peg.3018			Putative uncharacterized protein YhcG	0.915	0.963	bi (<->)	562.109464.con.0001	2080	270	fig|562.109464.peg.2080			Putative uncharacterized protein YhcG	0.915	0.963	bi (<->)	562.109463.con.0003	2712	159	fig|562.109463.peg.2712			Putative uncharacterized protein YhcG	0.795	0.761	bi (<->)	CANDYB010000001	552	270	fig|562.115499.peg.552			Putative uncharacterized protein YhcG
CP048107	600	472	fig|562.58133.peg.600	GWK05_02840		PLF_561_00001267	PGF_10440725	Glutamate synthase [NADPH] small chain (EC 1.4.1.13)	605124	606542	-	bi (<->)	562.109465.con.0002	3009	472	fig|562.109465.peg.3009			Glutamate synthase [NADPH] small chain (EC 1.4.1.13)	0.992	0.998	bi (<->)	562.109464.con.0001	2068	472	fig|562.109464.peg.2068			Glutamate synthase [NADPH] small chain (EC 1.4.1.13)	0.992	0.998	bi (<->)	562.109463.con.0003	2711	472	fig|562.109463.peg.2711			Glutamate synthase [NADPH] small chain (EC 1.4.1.13)	0.992	0.998	bi (<->)	CANDYB010000001	563	472	fig|562.115499.peg.563			Glutamate synthase [NADPH] small chain (EC 1.4.1.13)
CP048107	601	1517	fig|562.58133.peg.601	GWK05_02845	gltB	PLF_561_00000530	PGF_00008115	Glutamate synthase [NADPH] large chain (EC 1.4.1.13)	606555	611108	-	bi (<->)	562.109465.con.0002	3008	1517	fig|562.109465.peg.3008			Glutamate synthase [NADPH] large chain (EC 1.4.1.13)	0.995	0.999	bi (<->)	562.109464.con.0001	2067	1517	fig|562.109464.peg.2067			Glutamate synthase [NADPH] large chain (EC 1.4.1.13)	0.995	0.999	bi (<->)	562.109463.con.0003	2710	1517	fig|562.109463.peg.2710			Glutamate synthase [NADPH] large chain (EC 1.4.1.13)	0.997	0.999	bi (<->)	CANDYB010000001	564	1517	fig|562.115499.peg.564			Glutamate synthase [NADPH] large chain (EC 1.4.1.13)
CP048107	602	309	fig|562.58133.peg.602	GWK05_02850		PLF_561_00001956	PGF_03122400	[4Fe-4S]-AdoMet protein YhcC	611689	612618	+	bi (<->)	562.109465.con.0002	3007	309	fig|562.109465.peg.3007			[4Fe-4S]-AdoMet protein YhcC	0.994	0.994	bi (<->)	562.109464.con.0001	2066	309	fig|562.109464.peg.2066			[4Fe-4S]-AdoMet protein YhcC	0.994	0.994	bi (<->)	562.109463.con.0003	2709	309	fig|562.109463.peg.2709			[4Fe-4S]-AdoMet protein YhcC	0.994	0.994	bi (<->)	CANDYB010000001	565	309	fig|562.115499.peg.565			[4Fe-4S]-AdoMet protein YhcC
CP048107	603	778	fig|562.58133.peg.603	GWK05_02855	arcB	PLF_561_00001333	PGF_00036575	Aerobic respiration control sensor protein ArcB (EC 2.7.13.3)	612714	615050	+	bi (<->)	562.109465.con.0002	3006	778	fig|562.109465.peg.3006			Aerobic respiration control sensor protein ArcB (EC 2.7.13.3)	1	0.999	bi (<->)	562.109464.con.0001	2065	778	fig|562.109464.peg.2065			Aerobic respiration control sensor protein ArcB (EC 2.7.13.3)	1	0.999	bi (<->)	562.109463.con.0003	2708	778	fig|562.109463.peg.2708			Aerobic respiration control sensor protein ArcB (EC 2.7.13.3)	1	0.999	bi (<->)	CANDYB010000001	566	778	fig|562.115499.peg.566			Aerobic respiration control sensor protein ArcB (EC 2.7.13.3)
CP048107	604	217	fig|562.58133.peg.604	GWK05_02860	elbB	PLF_561_00000439	PGF_01217385	Enhancing lycopene biosynthesis protein 2	615280	615933	+	bi (<->)	562.109465.con.0002	3005	217	fig|562.109465.peg.3005			Enhancing lycopene biosynthesis protein 2	0.995	0.995	bi (<->)	562.109464.con.0001	2064	217	fig|562.109464.peg.2064			Enhancing lycopene biosynthesis protein 2	0.995	0.995	bi (<->)	562.109463.con.0003	2707	217	fig|562.109463.peg.2707			Enhancing lycopene biosynthesis protein 2	0.991	0.995	bi (<->)	CANDYB010000001	567	217	fig|562.115499.peg.567			Enhancing lycopene biosynthesis protein 2
CP048107	605	242	fig|562.58133.peg.605	GWK05_02865	mtgA	PLF_561_00001638	PGF_06269104	Monofunctional biosynthetic peptidoglycan transglycosylase	615930	616658	+	bi (<->)	562.109465.con.0002	3004	242	fig|562.109465.peg.3004			Monofunctional biosynthetic peptidoglycan transglycosylase	0.983	0.996	bi (<->)	562.109464.con.0001	2063	242	fig|562.109464.peg.2063			Monofunctional biosynthetic peptidoglycan transglycosylase	0.988	0.996	bi (<->)	562.109463.con.0003	2706	242	fig|562.109463.peg.2706			Monofunctional biosynthetic peptidoglycan transglycosylase	0.988	0.996	bi (<->)	CANDYB010000001	568	242	fig|562.115499.peg.568			Monofunctional biosynthetic peptidoglycan transglycosylase
CP048107	606	210	fig|562.58133.peg.606	GWK05_02870	yrbL	PLF_561_00001766	PGF_00045667	Uncharacterized protein YrbL	616655	617287	-	bi (<->)	562.109465.con.0002	3003	210	fig|562.109465.peg.3003			Uncharacterized protein YrbL	0.986	0.995	bi (<->)	562.109464.con.0001	2062	210	fig|562.109464.peg.2062			Uncharacterized protein YrbL	0.986	0.995	bi (<->)	562.109463.con.0003	2705	210	fig|562.109463.peg.2705			Uncharacterized protein YrbL	0.986	0.995	bi (<->)	CANDYB010000001	569	210	fig|562.115499.peg.569			Uncharacterized protein YrbL
CP048107	607	90	fig|562.58133.peg.607	GWK05_02875	npr	PLF_561_00001456	PGF_08059713	Phosphocarrier protein, nitrogen regulation associated	617500	617772	-	bi (<->)	562.109465.con.0002	3002	90	fig|562.109465.peg.3002			Phosphocarrier protein, nitrogen regulation associated	0.989	0.989	bi (<->)	562.109464.con.0001	2061	90	fig|562.109464.peg.2061			Phosphocarrier protein, nitrogen regulation associated	0.989	0.989	bi (<->)	562.109463.con.0003	2704	90	fig|562.109463.peg.2704			Phosphocarrier protein, nitrogen regulation associated	0.989	0.989	bi (<->)	CANDYB010000001	570	90	fig|562.115499.peg.570			Phosphocarrier protein, nitrogen regulation associated
CP048107	608	284	fig|562.58133.peg.608	GWK05_02880	rapZ	PLF_561_00001835	PGF_03788368	RNase adapter protein RapZ	617769	618623	-	bi (<->)	562.109465.con.0002	3001	284	fig|562.109465.peg.3001			RNase adapter protein RapZ	1	0.996	bi (<->)	562.109464.con.0001	2060	284	fig|562.109464.peg.2060			RNase adapter protein RapZ	1	0.996	bi (<->)	562.109463.con.0003	2703	284	fig|562.109463.peg.2703			RNase adapter protein RapZ	1	0.996	bi (<->)	CANDYB010000001	571	284	fig|562.115499.peg.571			RNase adapter protein RapZ
CP048107	609	163	fig|562.58133.peg.609	GWK05_02885	ptsN	PLF_561_00001875	PGF_05549488	PTS IIA-like nitrogen-regulatory protein PtsN	618669	619160	-	bi (<->)	562.109465.con.0002	3000	163	fig|562.109465.peg.3000			PTS IIA-like nitrogen-regulatory protein PtsN	1	0.994	bi (<->)	562.109464.con.0001	2059	163	fig|562.109464.peg.2059			PTS IIA-like nitrogen-regulatory protein PtsN	1	0.994	bi (<->)	562.109463.con.0003	2702	163	fig|562.109463.peg.2702			PTS IIA-like nitrogen-regulatory protein PtsN	1	0.994	bi (<->)	CANDYB010000001	572	163	fig|562.115499.peg.572			PTS IIA-like nitrogen-regulatory protein PtsN
CP048107	610	95	fig|562.58133.peg.610	GWK05_02890	hpf	PLF_561_00001664	PGF_01382519	Ribosome hibernation promoting factor Hpf	619278	619565	-	bi (<->)	562.109465.con.0002	2999	95	fig|562.109465.peg.2999			Ribosome hibernation promoting factor Hpf	1	0.989	bi (<->)	562.109464.con.0001	2058	95	fig|562.109464.peg.2058			Ribosome hibernation promoting factor Hpf	1	0.989	bi (<->)	562.109463.con.0003	2701	95	fig|562.109463.peg.2701			Ribosome hibernation promoting factor Hpf	0.989	0.989	bi (<->)	CANDYB010000001	573	95	fig|562.115499.peg.573			Ribosome hibernation promoting factor Hpf
CP048107	611	477	fig|562.58133.peg.611	GWK05_02895	rpoN	PLF_561_00001295	PGF_00046403	RNA polymerase sigma-54 factor RpoN	619588	621021	-	bi (<->)	562.109465.con.0002	2998	477	fig|562.109465.peg.2998			RNA polymerase sigma-54 factor RpoN	0.996	0.998	bi (<->)	562.109464.con.0001	2057	477	fig|562.109464.peg.2057			RNA polymerase sigma-54 factor RpoN	0.996	0.998	bi (<->)	562.109463.con.0003	2700	477	fig|562.109463.peg.2700			RNA polymerase sigma-54 factor RpoN	1	0.998	bi (<->)	CANDYB010000001	574	477	fig|562.115499.peg.574			RNA polymerase sigma-54 factor RpoN
CP048107	612	241	fig|562.58133.peg.612	GWK05_02900	lptB	PLF_561_00001010	PGF_00017190	Lipopolysaccharide ABC transporter, ATP-binding protein LptB	621069	621794	-	bi (<->)	562.109465.con.0002	2997	241	fig|562.109465.peg.2997			Lipopolysaccharide ABC transporter, ATP-binding protein LptB	1	0.996	bi (<->)	562.109464.con.0001	2056	241	fig|562.109464.peg.2056			Lipopolysaccharide ABC transporter, ATP-binding protein LptB	1	0.996	bi (<->)	562.109463.con.0003	2699	241	fig|562.109463.peg.2699			Lipopolysaccharide ABC transporter, ATP-binding protein LptB	1	0.996	bi (<->)	CANDYB010000001	575	241	fig|562.115499.peg.575			Lipopolysaccharide ABC transporter, ATP-binding protein LptB
CP048107	613	185	fig|562.58133.peg.613	GWK05_02905	lptA	PLF_561_00002412	PGF_09879986	Lipopolysaccharide export system protein LptA	621801	622358	-	bi (<->)	562.109465.con.0002	2996	185	fig|562.109465.peg.2996			Lipopolysaccharide export system protein LptA	1	0.995	bi (<->)	562.109464.con.0001	2055	185	fig|562.109464.peg.2055			Lipopolysaccharide export system protein LptA	1	0.995	bi (<->)	562.109463.con.0003	2698	185	fig|562.109463.peg.2698			Lipopolysaccharide export system protein LptA	1	0.995	bi (<->)	CANDYB010000001	576	185	fig|562.115499.peg.576			Lipopolysaccharide export system protein LptA
CP048107	614	191	fig|562.58133.peg.614	GWK05_02910	lptC	PLF_561_00001857	PGF_00017327	Lipopolysaccharide export system protein LptC	622327	622902	-	bi (<->)	562.109465.con.0002	2995	191	fig|562.109465.peg.2995			Lipopolysaccharide export system protein LptC	0.995	0.995	bi (<->)	562.109464.con.0001	2054	191	fig|562.109464.peg.2054			Lipopolysaccharide export system protein LptC	1	0.995	bi (<->)	562.109463.con.0003	2697	191	fig|562.109463.peg.2697			Lipopolysaccharide export system protein LptC	1	0.995	bi (<->)	CANDYB010000001	577	191	fig|562.115499.peg.577			Lipopolysaccharide export system protein LptC
CP048107	615	188	fig|562.58133.peg.615	GWK05_02915	kdsC	PLF_561_00001813	PGF_06894101	3-deoxy-D-manno-octulosonate 8-phosphate phosphatase (EC 3.1.3.45)	622899	623465	-	bi (<->)	562.109465.con.0002	2994	188	fig|562.109465.peg.2994			3-deoxy-D-manno-octulosonate 8-phosphate phosphatase (EC 3.1.3.45)	0.995	0.995	bi (<->)	562.109464.con.0001	2053	188	fig|562.109464.peg.2053			3-deoxy-D-manno-octulosonate 8-phosphate phosphatase (EC 3.1.3.45)	0.995	0.995	bi (<->)	562.109463.con.0003	2696	188	fig|562.109463.peg.2696			3-deoxy-D-manno-octulosonate 8-phosphate phosphatase (EC 3.1.3.45)	1	0.995	bi (<->)	CANDYB010000001	578	188	fig|562.115499.peg.578			3-deoxy-D-manno-octulosonate 8-phosphate phosphatase (EC 3.1.3.45)
CP048107	616	328	fig|562.58133.peg.616	GWK05_02920	kdsD	PLF_561_00001505	PGF_00420903	D-arabinose-5-phosphate isomerase (EC 5.3.1.13)	623486	624472	-	bi (<->)	562.109465.con.0002	2993	328	fig|562.109465.peg.2993			D-arabinose-5-phosphate isomerase (EC 5.3.1.13)	1	0.997	bi (<->)	562.109464.con.0001	2052	328	fig|562.109464.peg.2052			D-arabinose-5-phosphate isomerase (EC 5.3.1.13)	1	0.997	bi (<->)	562.109463.con.0003	2695	328	fig|562.109463.peg.2695			D-arabinose-5-phosphate isomerase (EC 5.3.1.13)	1	0.997	bi (<->)	CANDYB010000001	579	328	fig|562.115499.peg.579			D-arabinose-5-phosphate isomerase (EC 5.3.1.13)
CP048107	617	325	fig|562.58133.peg.617	GWK05_02925		PLF_561_00000921	PGF_00709681	Inner membrane protein YrbG, predicted calcium/sodium:proton antiporter	624486	625463	-	bi (<->)	562.109465.con.0002	2992	325	fig|562.109465.peg.2992			Inner membrane protein YrbG, predicted calcium/sodium:proton antiporter	0.997	0.997	bi (<->)	562.109464.con.0001	2051	325	fig|562.109464.peg.2051			Inner membrane protein YrbG, predicted calcium/sodium:proton antiporter	0.991	0.997	bi (<->)	562.109463.con.0003	2694	325	fig|562.109463.peg.2694			Inner membrane protein YrbG, predicted calcium/sodium:proton antiporter	0.991	0.997	bi (<->)	CANDYB010000001	580	325	fig|562.115499.peg.580			Inner membrane protein YrbG, predicted calcium/sodium:proton antiporter
CP048107	618	269	fig|562.58133.peg.618	GWK05_02930	mlaF	PLF_561_00001878	PGF_06005828	Phospholipid ABC transporter ATP-binding protein MlaF	625673	626482	+	bi (<->)	562.109465.con.0002	2991	269	fig|562.109465.peg.2991			Phospholipid ABC transporter ATP-binding protein MlaF	1	0.996	bi (<->)	562.109464.con.0001	2050	269	fig|562.109464.peg.2050			Phospholipid ABC transporter ATP-binding protein MlaF	1	0.996	bi (<->)	562.109463.con.0003	2693	269	fig|562.109463.peg.2693			Phospholipid ABC transporter ATP-binding protein MlaF	1	0.996	bi (<->)	CANDYB010000001	581	269	fig|562.115499.peg.581			Phospholipid ABC transporter ATP-binding protein MlaF
CP048107	619	260	fig|562.58133.peg.619	GWK05_02935	mlaE	PLF_561_00001879	PGF_07114837	Phospholipid ABC transporter permease protein MlaE	626490	627272	+	bi (<->)	562.109465.con.0002	2990	260	fig|562.109465.peg.2990			Phospholipid ABC transporter permease protein MlaE	1	0.996	bi (<->)	562.109464.con.0001	2049	260	fig|562.109464.peg.2049			Phospholipid ABC transporter permease protein MlaE	1	0.996	bi (<->)	562.109463.con.0003	2692	260	fig|562.109463.peg.2692			Phospholipid ABC transporter permease protein MlaE	1	0.996	bi (<->)	CANDYB010000001	582	260	fig|562.115499.peg.582			Phospholipid ABC transporter permease protein MlaE
CP048107	620	183	fig|562.58133.peg.620	GWK05_02940	mlaD	PLF_561_00001880	PGF_00973394	Phospholipid ABC transporter substrate-binding protein MlaD	627277	627828	+	bi (<->)	562.109465.con.0002	2989	183	fig|562.109465.peg.2989			Phospholipid ABC transporter substrate-binding protein MlaD	1	0.995	bi (<->)	562.109464.con.0001	2048	183	fig|562.109464.peg.2048			Phospholipid ABC transporter substrate-binding protein MlaD	0.995	0.995	bi (<->)	562.109463.con.0003	2691	183	fig|562.109463.peg.2691			Phospholipid ABC transporter substrate-binding protein MlaD	1	0.995	bi (<->)	CANDYB010000001	583	183	fig|562.115499.peg.583			Phospholipid ABC transporter substrate-binding protein MlaD
CP048107	621	211	fig|562.58133.peg.621	GWK05_02945	mlaC	PLF_561_00002003	PGF_10659937	Phospholipid ABC transporter shuttle protein MlaC	627847	628482	+	bi (<->)	562.109465.con.0002	2988	211	fig|562.109465.peg.2988			Phospholipid ABC transporter shuttle protein MlaC	0.995	0.995	bi (<->)	562.109464.con.0001	2047	211	fig|562.109464.peg.2047			Phospholipid ABC transporter shuttle protein MlaC	0.995	0.995	bi (<->)	562.109463.con.0003	2690	211	fig|562.109463.peg.2690			Phospholipid ABC transporter shuttle protein MlaC	0.995	0.995	bi (<->)	CANDYB010000001	584	211	fig|562.115499.peg.584			Phospholipid ABC transporter shuttle protein MlaC
CP048107	622	97	fig|562.58133.peg.622	GWK05_02950	mlaB	PLF_561_00002426	PGF_00706508	Phospholipid ABC transporter-binding protein MlaB	628482	628775	+	bi (<->)	562.109465.con.0002	2987	97	fig|562.109465.peg.2987			Phospholipid ABC transporter-binding protein MlaB	0.979	0.99	bi (<->)	562.109464.con.0001	2046	97	fig|562.109464.peg.2046			Phospholipid ABC transporter-binding protein MlaB	0.979	0.99	bi (<->)	562.109463.con.0003	2689	97	fig|562.109463.peg.2689			Phospholipid ABC transporter-binding protein MlaB	0.979	0.99	bi (<->)	CANDYB010000001	585	97	fig|562.115499.peg.585			Phospholipid ABC transporter-binding protein MlaB
CP048107	623	89	fig|562.58133.peg.623	GWK05_02955	ibaG	PLF_561_00002050	PGF_01923866	Acid stress protein IbaG	628920	629189	+	bi (<->)	562.109465.con.0002	2986	89	fig|562.109465.peg.2986			Acid stress protein IbaG	1	0.989	bi (<->)	562.109464.con.0001	2045	89	fig|562.109464.peg.2045			Acid stress protein IbaG	1	0.989	bi (<->)	562.109463.con.0003	2688	89	fig|562.109463.peg.2688			Acid stress protein IbaG	1	0.989	bi (<->)	CANDYB010000001	586	89	fig|562.115499.peg.586			Acid stress protein IbaG
CP048107	624	419	fig|562.58133.peg.624	GWK05_02960	murA	PLF_561_00001229	PGF_00900122	UDP-N-acetylglucosamine 1-carboxyvinyltransferase (EC 2.5.1.7)	629244	630503	+	bi (<->)	562.109465.con.0002	2985	419	fig|562.109465.peg.2985			UDP-N-acetylglucosamine 1-carboxyvinyltransferase (EC 2.5.1.7)	1	0.998	bi (<->)	562.109464.con.0001	2044	419	fig|562.109464.peg.2044			UDP-N-acetylglucosamine 1-carboxyvinyltransferase (EC 2.5.1.7)	0.998	0.998	bi (<->)	562.109463.con.0003	2687	419	fig|562.109463.peg.2687			UDP-N-acetylglucosamine 1-carboxyvinyltransferase (EC 2.5.1.7)	1	0.998	bi (<->)	CANDYB010000001	587	419	fig|562.115499.peg.587			UDP-N-acetylglucosamine 1-carboxyvinyltransferase (EC 2.5.1.7)
CP048107	625	92	fig|562.58133.peg.625	GWK05_02965	sfsB	PLF_561_00028952	PGF_02873311	Sugar fermentation stimulation protein B	630551	630829	-	bi (<->)	562.109465.con.0002	2984	92	fig|562.109465.peg.2984			Sugar fermentation stimulation protein B	1	0.989	bi (<->)	562.109464.con.0001	2043	92	fig|562.109464.peg.2043			Sugar fermentation stimulation protein B	0.978	0.989	bi (<->)	562.109463.con.0003	2686	92	fig|562.109463.peg.2686			Sugar fermentation stimulation protein B	0.978	0.989	bi (<->)	CANDYB010000001	588	92	fig|562.115499.peg.588			Sugar fermentation stimulation protein B
CP048107	626	323	fig|562.58133.peg.626	GWK05_02970	ispB	PLF_561_00001540	PGF_00026866	Octaprenyl diphosphate synthase (EC 2.5.1.90)	631058	632029	-	bi (<->)	562.109465.con.0002	2983	323	fig|562.109465.peg.2983			Octaprenyl diphosphate synthase (EC 2.5.1.90)	1	0.997	bi (<->)	562.109464.con.0001	2042	323	fig|562.109464.peg.2042			Octaprenyl diphosphate synthase (EC 2.5.1.90)	1	0.997	bi (<->)	562.109463.con.0003	2685	323	fig|562.109463.peg.2685			Octaprenyl diphosphate synthase (EC 2.5.1.90)	1	0.997	bi (<->)	CANDYB010000001	589	323	fig|562.115499.peg.589			Octaprenyl diphosphate synthase (EC 2.5.1.90)
CP048107	627	103	fig|562.58133.peg.627	GWK05_02975	rplU	PLF_561_00003055	PGF_04978890	LSU ribosomal protein L21p	632288	632599	+	bi (<->)	562.109465.con.0002	2982	103	fig|562.109465.peg.2982			LSU ribosomal protein L21p	1	0.99	bi (<->)	562.109464.con.0001	2041	103	fig|562.109464.peg.2041			LSU ribosomal protein L21p	1	0.99	bi (<->)	562.109463.con.0003	2684	103	fig|562.109463.peg.2684			LSU ribosomal protein L21p	1	0.99	bi (<->)	CANDYB010000001	590	103	fig|562.115499.peg.590			LSU ribosomal protein L21p
CP048107	628	85	fig|562.58133.peg.628	GWK05_02980	rpmA	PLF_561_00002988	PGF_00016385	LSU ribosomal protein L27p	632620	632877	+	bi (<->)	562.109465.con.0002	2981	85	fig|562.109465.peg.2981			LSU ribosomal protein L27p	1	0.988	bi (<->)	562.109464.con.0001	2040	85	fig|562.109464.peg.2040			LSU ribosomal protein L27p	1	0.988	bi (<->)	562.109463.con.0003	2683	85	fig|562.109463.peg.2683			LSU ribosomal protein L27p	1	0.988	bi (<->)	CANDYB010000001	591	85	fig|562.115499.peg.591			LSU ribosomal protein L27p
CP048107	629	321	fig|562.58133.peg.629	GWK05_02985		PLF_561_00001020	PGF_01809653	Uncharacterized inner membrane transporter YhbE	633004	633969	+	bi (<->)	562.109465.con.0002	2980	321	fig|562.109465.peg.2980			Uncharacterized inner membrane transporter YhbE	1	0.997	bi (<->)	562.109464.con.0001	2039	321	fig|562.109464.peg.2039			Uncharacterized inner membrane transporter YhbE	1	0.997	bi (<->)	562.109463.con.0003	2682	321	fig|562.109463.peg.2682			Uncharacterized inner membrane transporter YhbE	1	0.997	bi (<->)	CANDYB010000001	592	321	fig|562.115499.peg.592			Uncharacterized inner membrane transporter YhbE
CP048107	630	390	fig|562.58133.peg.630	GWK05_02990	cgtA	PLF_561_00001731	PGF_02029783	GTP-binding protein Obg	633985	635157	+	bi (<->)	562.109465.con.0002	2979	390	fig|562.109465.peg.2979			GTP-binding protein Obg	0.997	0.997	bi (<->)	562.109464.con.0001	2038	390	fig|562.109464.peg.2038			GTP-binding protein Obg	0.992	0.997	bi (<->)	562.109463.con.0003	2681	390	fig|562.109463.peg.2681			GTP-binding protein Obg	0.997	0.997	bi (<->)	CANDYB010000001	593	390	fig|562.115499.peg.593			GTP-binding protein Obg
CP048107	631	477	fig|562.58133.peg.631	GWK05_02995	dacB	PLF_561_00000660	PGF_06594113	D-alanyl-D-alanine carboxypeptidase (EC 3.4.16.4)	635197	636630	-	bi (<->)	562.109465.con.0002	2978	477	fig|562.109465.peg.2978			D-alanyl-D-alanine carboxypeptidase (EC 3.4.16.4)	1	0.998	bi (<->)	562.109464.con.0001	2037	477	fig|562.109464.peg.2037			D-alanyl-D-alanine carboxypeptidase (EC 3.4.16.4)	1	0.998	bi (<->)	562.109463.con.0003	2680	477	fig|562.109463.peg.2680			D-alanyl-D-alanine carboxypeptidase (EC 3.4.16.4)	0.998	0.998	bi (<->)	CANDYB010000001	594	477	fig|562.115499.peg.594			D-alanyl-D-alanine carboxypeptidase (EC 3.4.16.4)
CP048107	632	158	fig|562.58133.peg.632	GWK05_03000	greA	PLF_561_00002527	PGF_01043799	Transcription elongation factor GreA	636879	637355	+	bi (<->)	562.109465.con.0002	2977	158	fig|562.109465.peg.2977			Transcription elongation factor GreA	1	0.994	bi (<->)	562.109464.con.0001	2036	158	fig|562.109464.peg.2036			Transcription elongation factor GreA	1	0.994	bi (<->)	562.109463.con.0003	2679	158	fig|562.109463.peg.2679			Transcription elongation factor GreA	1	0.994	bi (<->)	CANDYB010000001	595	158	fig|562.115499.peg.595			Transcription elongation factor GreA
CP048107	633	97	fig|562.58133.peg.633	GWK05_03005	yhbY	PLF_561_00001969	PGF_04287303	RNA-binding protein YhbY	637511	637804	-	bi (<->)	562.109465.con.0002	2976	97	fig|562.109465.peg.2976			RNA-binding protein YhbY	1	0.99	bi (<->)	562.109464.con.0001	2035	97	fig|562.109464.peg.2035			RNA-binding protein YhbY	0.99	0.99	bi (<->)	562.109463.con.0003	2678	97	fig|562.109463.peg.2678			RNA-binding protein YhbY	1	0.99	bi (<->)	CANDYB010000001	596	97	fig|562.115499.peg.596			RNA-binding protein YhbY
CP048107	634	209	fig|562.58133.peg.634	GWK05_03010	rlmE	PLF_561_00001323	PGF_00415581	23S rRNA (uridine(2552)-2'-O)-methyltransferase (EC 2.1.1.166)	637930	638559	+	bi (<->)	562.109465.con.0002	2975	209	fig|562.109465.peg.2975			23S rRNA (uridine(2552)-2'-O)-methyltransferase (EC 2.1.1.166)	1	0.995	bi (<->)	562.109464.con.0001	2034	209	fig|562.109464.peg.2034			23S rRNA (uridine(2552)-2'-O)-methyltransferase (EC 2.1.1.166)	1	0.995	bi (<->)	562.109463.con.0003	2677	209	fig|562.109463.peg.2677			23S rRNA (uridine(2552)-2'-O)-methyltransferase (EC 2.1.1.166)	1	0.995	bi (<->)	CANDYB010000001	597	209	fig|562.115499.peg.597			23S rRNA (uridine(2552)-2'-O)-methyltransferase (EC 2.1.1.166)
CP048107	635	647	fig|562.58133.peg.635	GWK05_03015	ftsH	PLF_561_00000995	PGF_06275407	Cell division-associated, ATP-dependent zinc metalloprotease FtsH	638650	640593	+	bi (<->)	562.109465.con.0002	2974	647	fig|562.109465.peg.2974			Cell division-associated, ATP-dependent zinc metalloprotease FtsH	1	0.998	bi (<->)	562.109464.con.0001	2033	647	fig|562.109464.peg.2033			Cell division-associated, ATP-dependent zinc metalloprotease FtsH	1	0.998	bi (<->)	562.109463.con.0003	2676	647	fig|562.109463.peg.2676			Cell division-associated, ATP-dependent zinc metalloprotease FtsH	1	0.998	bi (<->)	CANDYB010000001	598	647	fig|562.115499.peg.598			Cell division-associated, ATP-dependent zinc metalloprotease FtsH
CP048107	636	282	fig|562.58133.peg.636	GWK05_03020	folP	PLF_561_00002285	PGF_01853493	Dihydropteroate synthase (EC 2.5.1.15)	640683	641531	+	bi (<->)	562.109465.con.0002	2973	282	fig|562.109465.peg.2973			Dihydropteroate synthase (EC 2.5.1.15)	0.996	0.996	bi (<->)	562.109464.con.0001	2032	282	fig|562.109464.peg.2032			Dihydropteroate synthase (EC 2.5.1.15)	1	0.996	bi (<->)	562.109463.con.0003	2675	282	fig|562.109463.peg.2675			Dihydropteroate synthase (EC 2.5.1.15)	1	0.996	bi (<->)	CANDYB010000001	599	282	fig|562.115499.peg.599			Dihydropteroate synthase (EC 2.5.1.15)
CP048107	637	445	fig|562.58133.peg.637	GWK05_03025	glmM	PLF_561_00001877	PGF_01137124	Phosphoglucosamine mutase (EC 5.4.2.10)	641524	642861	+	bi (<->)	562.109465.con.0002	2972	445	fig|562.109465.peg.2972			Phosphoglucosamine mutase (EC 5.4.2.10)	1	0.998	bi (<->)	562.109464.con.0001	2031	445	fig|562.109464.peg.2031			Phosphoglucosamine mutase (EC 5.4.2.10)	0.998	0.998	bi (<->)	562.109463.con.0003	2674	445	fig|562.109463.peg.2674			Phosphoglucosamine mutase (EC 5.4.2.10)	0.998	0.998	bi (<->)	CANDYB010000001	600	445	fig|562.115499.peg.600			Phosphoglucosamine mutase (EC 5.4.2.10)
CP048107	638	110	fig|562.58133.peg.638	GWK05_03030	secG	PLF_561_00001369	PGF_10456344	Protein translocase membrane subunit SecG	643089	643421	+	bi (<->)	562.109465.con.0002	2971	110	fig|562.109465.peg.2971			Protein translocase membrane subunit SecG	1	0.991	bi (<->)	562.109464.con.0001	2030	110	fig|562.109464.peg.2030			Protein translocase membrane subunit SecG	1	0.991	bi (<->)	562.109463.con.0003	2673	110	fig|562.109463.peg.2673			Protein translocase membrane subunit SecG	0.982	0.991	bi (<->)	CANDYB010000001	601	110	fig|562.115499.peg.601			Protein translocase membrane subunit SecG
CP048107	639	541	fig|562.58133.peg.639	GWK05_03040		PLF_561_00000150	PGF_00043253	Putative phosphoethanolamine transferase YhbX	643979	645604	+	bi (<->)	562.109465.con.0002	2970	505	fig|562.109465.peg.2970			Putative phosphoethanolamine transferase YhbX	0.994	0.998	bi (<->)	562.109464.con.0001	2029	505	fig|562.109464.peg.2029			Putative phosphoethanolamine transferase YhbX	0.994	0.998	bi (<->)	562.109463.con.0003	2671	395	fig|562.109463.peg.2671			Putative phosphoethanolamine transferase YhbX	0.99	0.997	bi (<->)	CANDYB010000001	602	505	fig|562.115499.peg.602			Putative phosphoethanolamine transferase YhbX
CP048107	640	447	fig|562.58133.peg.640	GWK05_03045	argG	PLF_561_00001247	PGF_02862285	Argininosuccinate synthase (EC 6.3.4.5)	645612	646955	-	bi (<->)	562.109465.con.0002	2969	447	fig|562.109465.peg.2969			Argininosuccinate synthase (EC 6.3.4.5)	0.998	0.998	bi (<->)	562.109464.con.0001	2028	447	fig|562.109464.peg.2028			Argininosuccinate synthase (EC 6.3.4.5)	0.998	0.998	bi (<->)	562.109463.con.0003	2670	447	fig|562.109463.peg.2670			Argininosuccinate synthase (EC 6.3.4.5)	0.998	0.998	bi (<->)	CANDYB010000001	603	447	fig|562.115499.peg.603			Argininosuccinate synthase (EC 6.3.4.5)
CP048107	641	150	fig|562.58133.peg.641	GWK05_03055	rimP	PLF_561_00001597	PGF_01682834	Bacterial ribosome SSU maturation protein RimP	647586	648038	+	bi (<->)	562.109465.con.0002	2967	150	fig|562.109465.peg.2967			Bacterial ribosome SSU maturation protein RimP	1	0.993	bi (<->)	562.109464.con.0001	2026	150	fig|562.109464.peg.2026			Bacterial ribosome SSU maturation protein RimP	1	0.993	bi (<->)	562.109463.con.0003	2668	150	fig|562.109463.peg.2668			Bacterial ribosome SSU maturation protein RimP	1	0.993	bi (<->)	CANDYB010000001	605	150	fig|562.115499.peg.605			Bacterial ribosome SSU maturation protein RimP
CP048107	642	495	fig|562.58133.peg.642	GWK05_03060	nusA	PLF_561_00001158	PGF_07063065	Transcription termination protein NusA	648066	649553	+	bi (<->)	562.109465.con.0002	2966	495	fig|562.109465.peg.2966			Transcription termination protein NusA	1	0.998	bi (<->)	562.109464.con.0001	2025	495	fig|562.109464.peg.2025			Transcription termination protein NusA	0.998	0.998	bi (<->)	562.109463.con.0003	2667	495	fig|562.109463.peg.2667			Transcription termination protein NusA	0.998	0.998	bi (<->)	CANDYB010000001	606	495	fig|562.115499.peg.606			Transcription termination protein NusA
CP048107	643	890	fig|562.58133.peg.643	GWK05_03065	infB	PLF_561_00000897	PGF_10525419	Translation initiation factor 2	649578	652250	+	bi (<->)	562.109465.con.0002	2965	890	fig|562.109465.peg.2965			Translation initiation factor 2	0.999	0.999	bi (<->)	562.109464.con.0001	2024	890	fig|562.109464.peg.2024			Translation initiation factor 2	1	0.999	bi (<->)	562.109463.con.0003	2666	890	fig|562.109463.peg.2666			Translation initiation factor 2	1	0.999	bi (<->)	CANDYB010000001	607	890	fig|562.115499.peg.607			Translation initiation factor 2
CP048107	644	133	fig|562.58133.peg.644	GWK05_03070	rbfA	PLF_561_00002224	PGF_09452281	Ribosome-binding factor A	652414	652815	+	bi (<->)	562.109465.con.0002	2964	133	fig|562.109465.peg.2964			Ribosome-binding factor A	1	0.992	bi (<->)	562.109464.con.0001	2023	133	fig|562.109464.peg.2023			Ribosome-binding factor A	1	0.992	bi (<->)	562.109463.con.0003	2665	133	fig|562.109463.peg.2665			Ribosome-binding factor A	1	0.992	bi (<->)	CANDYB010000001	608	133	fig|562.115499.peg.608			Ribosome-binding factor A
CP048107	645	314	fig|562.58133.peg.645	GWK05_03075	truB	PLF_561_00001806	PGF_00413295	tRNA pseudouridine(55) synthase (EC 5.4.99.25)	652815	653759	+	bi (<->)	562.109465.con.0002	2963	314	fig|562.109465.peg.2963			tRNA pseudouridine(55) synthase (EC 5.4.99.25)	0.987	0.997	bi (<->)	562.109464.con.0001	2022	314	fig|562.109464.peg.2022			tRNA pseudouridine(55) synthase (EC 5.4.99.25)	0.997	0.997	bi (<->)	562.109463.con.0003	2664	314	fig|562.109463.peg.2664			tRNA pseudouridine(55) synthase (EC 5.4.99.25)	1	0.997	bi (<->)	CANDYB010000001	609	314	fig|562.115499.peg.609			tRNA pseudouridine(55) synthase (EC 5.4.99.25)
CP048107	646	89	fig|562.58133.peg.646	GWK05_03080	rpsO	PLF_561_00001904	PGF_00049847	SSU ribosomal protein S15p (S13e)	653908	654177	+	bi (<->)	562.109465.con.0002	2962	89	fig|562.109465.peg.2962			SSU ribosomal protein S15p (S13e)	1	0.989	bi (<->)	562.109464.con.0001	2021	89	fig|562.109464.peg.2021			SSU ribosomal protein S15p (S13e)	1	0.989	bi (<->)	562.109463.con.0003	2663	89	fig|562.109463.peg.2663			SSU ribosomal protein S15p (S13e)	1	0.989	bi (<->)	CANDYB010000001	610	89	fig|562.115499.peg.610			SSU ribosomal protein S15p (S13e)
CP048107	647	711	fig|562.58133.peg.647	GWK05_03085	pnp	PLF_561_00001082	PGF_03104485	Polyribonucleotide nucleotidyltransferase (EC 2.7.7.8)	654424	656559	+	bi (<->)	562.109465.con.0002	2961	711	fig|562.109465.peg.2961			Polyribonucleotide nucleotidyltransferase (EC 2.7.7.8)	1	0.999	bi (<->)	562.109464.con.0001	2020	711	fig|562.109464.peg.2020			Polyribonucleotide nucleotidyltransferase (EC 2.7.7.8)	0.996	0.999	bi (<->)	562.109463.con.0003	2662	711	fig|562.109463.peg.2662			Polyribonucleotide nucleotidyltransferase (EC 2.7.7.8)	0.997	0.999	bi (<->)	CANDYB010000001	611	711	fig|562.115499.peg.611			Polyribonucleotide nucleotidyltransferase (EC 2.7.7.8)
CP048107	648	294	fig|562.58133.peg.648	GWK05_03090	nlpI	PLF_561_00001436	PGF_00017407	Lipoprotein NlpI	656668	657552	+	bi (<->)	562.109465.con.0002	2960	294	fig|562.109465.peg.2960			Lipoprotein NlpI	1	0.997	bi (<->)	562.109464.con.0001	2019	294	fig|562.109464.peg.2019			Lipoprotein NlpI	1	0.997	bi (<->)	562.109463.con.0003	2661	294	fig|562.109463.peg.2661			Lipoprotein NlpI	1	0.997	bi (<->)	CANDYB010000001	612	294	fig|562.115499.peg.612			Lipoprotein NlpI
CP048107	649	26	fig|562.58133.peg.649	GWK05_03095	yrbN			protein YrbN	657659	657739	+
CP048107	650	629	fig|562.58133.peg.650	GWK05_03100		PLF_561_00002757	PGF_00421098	DEAD-box ATP-dependent RNA helicase DeaD (= CshA) (EC 3.6.4.13)	657732	659621	+	bi (<->)	562.109465.con.0002	2959	629	fig|562.109465.peg.2959			DEAD-box ATP-dependent RNA helicase DeaD (= CshA) (EC 3.6.4.13)	1	0.998	bi (<->)	562.109464.con.0001	2018	629	fig|562.109464.peg.2018			DEAD-box ATP-dependent RNA helicase DeaD (= CshA) (EC 3.6.4.13)	1	0.998	bi (<->)	562.109463.con.0003	2660	634	fig|562.109463.peg.2660			DEAD-box ATP-dependent RNA helicase DeaD (= CshA) (EC 3.6.4.13)	0.992	0.998	bi (<->)	CANDYB010000001	613	629	fig|562.115499.peg.613			DEAD-box ATP-dependent RNA helicase DeaD (= CshA) (EC 3.6.4.13)
CP048107	651	45	fig|562.58133.peg.651			PLF_561_00006467		FIG00642405: hypothetical protein	659622	659759	-
CP048107	652	414	fig|562.58133.peg.652	GWK05_03105	mtr	PLF_561_00001227	PGF_04460416	Tryptophan-specific transport protein	659775	661019	+	bi (<->)	562.109465.con.0002	2958	414	fig|562.109465.peg.2958			Tryptophan-specific transport protein	0.995	0.998	bi (<->)	562.109464.con.0001	2017	414	fig|562.109464.peg.2017			Tryptophan-specific transport protein	0.995	0.998	bi (<->)	562.109463.con.0003	2659	414	fig|562.109463.peg.2659			Tryptophan-specific transport protein	0.995	0.998	bi (<->)	CANDYB010000001	614	414	fig|562.115499.peg.614			Tryptophan-specific transport protein
CP048107	653	335	fig|562.58133.peg.653	GWK05_03110		PLF_561_00002312	PGF_09847065	Luciferase-like monooxygenase YhbW	661138	662145	-	bi (<->)	562.109465.con.0002	2957	335	fig|562.109465.peg.2957			Luciferase-like monooxygenase YhbW	0.994	0.997	bi (<->)	562.109464.con.0001	2016	335	fig|562.109464.peg.2016			Luciferase-like monooxygenase YhbW	0.991	0.997	bi (<->)	562.109463.con.0003	2658	335	fig|562.109463.peg.2658			Luciferase-like monooxygenase YhbW	0.991	0.997	bi (<->)	CANDYB010000001	615	335	fig|562.115499.peg.615			Luciferase-like monooxygenase YhbW
CP048107	654	292	fig|562.58133.peg.654	GWK05_03115		PLF_561_00001838	PGF_03870438	Uncharacterized peptidase U32 family member YhbV	662226	663104	-	bi (<->)	562.109465.con.0002	2956	292	fig|562.109465.peg.2956			Uncharacterized peptidase U32 family member YhbV	0.993	0.997	bi (<->)	562.109464.con.0001	2015	292	fig|562.109464.peg.2015			Uncharacterized peptidase U32 family member YhbV	0.997	0.997	bi (<->)	562.109463.con.0003	2657	292	fig|562.109463.peg.2657			Uncharacterized peptidase U32 family member YhbV	0.993	0.997	bi (<->)	CANDYB010000001	616	292	fig|562.115499.peg.616			Uncharacterized peptidase U32 family member YhbV
CP048107	655	331	fig|562.58133.peg.655	GWK05_03120		PLF_561_00002480	PGF_00418710	Uncharacterized protease YhbU	663113	664108	-	bi (<->)	562.109465.con.0002	2955	331	fig|562.109465.peg.2955			Uncharacterized protease YhbU	0.994	0.997	bi (<->)	562.109464.con.0001	2014	331	fig|562.109464.peg.2014			Uncharacterized protease YhbU	0.994	0.997	bi (<->)	562.109463.con.0003	2656	331	fig|562.109463.peg.2656			Uncharacterized protease YhbU	0.997	0.997	bi (<->)	CANDYB010000001	617	331	fig|562.115499.peg.617			Uncharacterized protease YhbU
CP048107	656	174	fig|562.58133.peg.656	GWK05_03125		PLF_561_00002182	PGF_01553714	Uncharacterized protein YhbT	664317	664841	+	bi (<->)	562.109465.con.0002	2954	174	fig|562.109465.peg.2954			Uncharacterized protein YhbT	0.994	0.994	bi (<->)	562.109464.con.0001	2012	174	fig|562.109464.peg.2012			Uncharacterized protein YhbT	1	0.994	bi (<->)	562.109463.con.0003	2655	174	fig|562.109463.peg.2655			Uncharacterized protein YhbT	1	0.994	bi (<->)	CANDYB010000001	618	174	fig|562.115499.peg.618			Uncharacterized protein YhbT
CP048107	657	167	fig|562.58133.peg.657	GWK05_03130		PLF_561_00002630	PGF_03828854	Uncharacterized N-acetyltransferase YhbS	664835	665338	+	bi (<->)	562.109465.con.0002	2953	167	fig|562.109465.peg.2953			Uncharacterized N-acetyltransferase YhbS	0.994	0.994	bi (<->)	562.109464.con.0001	2011	167	fig|562.109464.peg.2011			Uncharacterized N-acetyltransferase YhbS	1	0.994	bi (<->)	562.109463.con.0003	2654	167	fig|562.109463.peg.2654			Uncharacterized N-acetyltransferase YhbS	1	0.994	bi (<->)	CANDYB010000001	619	167	fig|562.115499.peg.619			Uncharacterized N-acetyltransferase YhbS
CP048107	658	100	fig|562.58133.peg.658	GWK05_03135	yhbQ	PLF_561_00002870	PGF_03824315	UPF0213 protein YhbQ	665325	665627	-	bi (<->)	562.109465.con.0002	2952	100	fig|562.109465.peg.2952			UPF0213 protein YhbQ	0.97	0.99	bi (<->)	562.109464.con.0001	2010	100	fig|562.109464.peg.2010			UPF0213 protein YhbQ	0.97	0.99	bi (<->)	562.109463.con.0003	2653	103	fig|562.109463.peg.2653			UPF0213 protein YhbQ	0.98	0.961	bi (<->)	CANDYB010000001	620	100	fig|562.115499.peg.620			UPF0213 protein YhbQ
CP048107	659	147	fig|562.58133.peg.659	GWK05_03140		PLF_561_00003002	PGF_00184795	UPF0306 protein YhbP	665678	666121	+	bi (<->)	562.109465.con.0002	2951	147	fig|562.109465.peg.2951			UPF0306 protein YhbP	0.98	0.993	bi (<->)	562.109464.con.0001	2009	147	fig|562.109464.peg.2009			UPF0306 protein YhbP	0.966	0.993	bi (<->)	562.109463.con.0003	2652	147	fig|562.109463.peg.2652			UPF0306 protein YhbP	0.966	0.993	bi (<->)	CANDYB010000001	621	147	fig|562.115499.peg.621			UPF0306 protein YhbP
CP048107	660	172	fig|562.58133.peg.660	GWK05_03145	yhbO	PLF_561_00003456	PGF_00007481	ThiJ/PfpI family protein YhbO	666101	666619	-	bi (<->)	562.109465.con.0002	2950	172	fig|562.109465.peg.2950			ThiJ/PfpI family protein YhbO	0.988	0.994	bi (<->)	562.109464.con.0001	2008	172	fig|562.109464.peg.2008			ThiJ/PfpI family protein YhbO	0.988	0.994	bi (<->)	562.109463.con.0003	2651	172	fig|562.109463.peg.2651			ThiJ/PfpI family protein YhbO	0.988	0.994	bi (<->)	CANDYB010000001	622	172	fig|562.115499.peg.622			ThiJ/PfpI family protein YhbO
CP048107	661	211	fig|562.58133.peg.661	GWK05_03150		PLF_561_00001285	PGF_03331199	Uncharacterized protein YraR	666747	667382	+	bi (<->)	562.109465.con.0002	2949	211	fig|562.109465.peg.2949			Uncharacterized protein YraR	0.995	0.995	bi (<->)	562.109464.con.0001	2007	211	fig|562.109464.peg.2007			Uncharacterized protein YraR	0.986	0.995	bi (<->)	562.109463.con.0003	2650	211	fig|562.109463.peg.2650			Uncharacterized protein YraR	0.981	0.995	bi (<->)	CANDYB010000001	623	211	fig|562.115499.peg.623			Uncharacterized protein YraR
CP048107	662	346	fig|562.58133.peg.662	GWK05_03155		PLF_561_00003111	PGF_03342342	Uncharacterized membrane protein, YraQ family	667455	668495	+	bi (<->)	562.109465.con.0002	2948	346	fig|562.109465.peg.2948			Uncharacterized membrane protein, YraQ family	0.988	0.994	bi (<->)	562.109464.con.0001	2006	346	fig|562.109464.peg.2006			Uncharacterized membrane protein, YraQ family	0.988	0.994	bi (<->)	562.109463.con.0003	2649	346	fig|562.109463.peg.2649			Uncharacterized membrane protein, YraQ family	0.988	0.994	bi (<->)	CANDYB010000001	624	346	fig|562.115499.peg.624			Uncharacterized membrane protein, YraQ family
CP048107	663	191	fig|562.58133.peg.663	GWK05_03160	yraP	PLF_561_00001939	PGF_09778848	Uncharacterized protein YraP	668617	669192	-	bi (<->)	562.109465.con.0002	2947	191	fig|562.109465.peg.2947			Uncharacterized protein YraP	0.995	0.995	bi (<->)	562.109464.con.0001	2005	191	fig|562.109464.peg.2005			Uncharacterized protein YraP	1	0.995	bi (<->)	562.109463.con.0003	2648	191	fig|562.109463.peg.2648			Uncharacterized protein YraP	1	0.995	bi (<->)	CANDYB010000001	625	191	fig|562.115499.peg.625			Uncharacterized protein YraP
CP048107	664	196	fig|562.58133.peg.664	GWK05_03165	diaA	PLF_561_00002002	PGF_06819459	DnaA initiator-associating protein DiaA	669202	669792	-	bi (<->)	562.109465.con.0002	2946	196	fig|562.109465.peg.2946			DnaA initiator-associating protein DiaA	1	0.995	bi (<->)	562.109464.con.0001	2004	196	fig|562.109464.peg.2004			DnaA initiator-associating protein DiaA	1	0.99	bi (<->)	562.109463.con.0003	2647	196	fig|562.109463.peg.2647			DnaA initiator-associating protein DiaA	1	0.99	bi (<->)	CANDYB010000001	626	196	fig|562.115499.peg.626			DnaA initiator-associating protein DiaA
CP048107	665	131	fig|562.58133.peg.665	GWK05_03170		PLF_561_00003322	PGF_02501663	UPF0102 protein YraN	669812	670207	-	bi (<->)	562.109465.con.0002	2945	131	fig|562.109465.peg.2945			UPF0102 protein YraN	0.977	0.992	bi (<->)	562.109464.con.0001	2003	131	fig|562.109464.peg.2003			UPF0102 protein YraN	0.977	0.992	bi (<->)	562.109463.con.0003	2646	131	fig|562.109463.peg.2646			UPF0102 protein YraN	0.977	0.992	bi (<->)	CANDYB010000001	627	131	fig|562.115499.peg.627			UPF0102 protein YraN
CP048107	666	678	fig|562.58133.peg.666	GWK05_03175		PLF_561_00000459	PGF_03857933	Penicillin-binding protein activator LpoA	670165	672201	-	bi (<->)	562.109465.con.0002	2944	678	fig|562.109465.peg.2944			Penicillin-binding protein activator LpoA	0.988	0.999	bi (<->)	562.109464.con.0001	2002	678	fig|562.109464.peg.2002			Penicillin-binding protein activator LpoA	0.982	0.999	bi (<->)	562.109463.con.0003	2645	678	fig|562.109463.peg.2645			Penicillin-binding protein activator LpoA	0.982	0.999	bi (<->)	CANDYB010000001	628	678	fig|562.115499.peg.628			Penicillin-binding protein activator LpoA
CP048107	667	287	fig|562.58133.peg.667	GWK05_03180	rsmI	PLF_561_00000988	PGF_03215471	16S rRNA (cytidine(1402)-2'-O)-methyltransferase (EC 2.1.1.198)	672266	673129	+	bi (<->)	562.109465.con.0002	2943	287	fig|562.109465.peg.2943			16S rRNA (cytidine(1402)-2'-O)-methyltransferase (EC 2.1.1.198)	0.997	0.997	bi (<->)	562.109464.con.0001	2001	286	fig|562.109464.peg.2001			16S rRNA (cytidine(1402)-2'-O)-methyltransferase (EC 2.1.1.198)	0.997	0.997	bi (<->)	562.109463.con.0003	2644	286	fig|562.109463.peg.2644			16S rRNA (cytidine(1402)-2'-O)-methyltransferase (EC 2.1.1.198)	1	0.997	bi (<->)	CANDYB010000001	629	286	fig|562.115499.peg.629			16S rRNA (cytidine(1402)-2'-O)-methyltransferase (EC 2.1.1.198)
CP048107	668	255	fig|562.58133.peg.668	GWK05_03185		PLF_561_00000139	PGF_00007096	Galactosamine-6-phosphate isomerase [deaminating]	673179	673946	-	bi (<->)	562.109465.con.0002	2942	237	fig|562.109465.peg.2942			Galactosamine-6-phosphate isomerase [deaminating]	0.975	0.996	bi (<->)	562.109464.con.0001	1996	233	fig|562.109464.peg.1996			Galactosamine-6-phosphate isomerase [deaminating]	0.961	0.991	bi (<->)	562.109463.con.0003	2638	233	fig|562.109463.peg.2638			Galactosamine-6-phosphate isomerase [deaminating]	0.966	0.991	bi (<->)	CANDYB010000001	634	233	fig|562.115499.peg.634			Galactosamine-6-phosphate isomerase [deaminating]
CP048107	669	263	fig|562.58133.peg.669	GWK05_03190	agaD	PLF_561_00003318	PGF_00029687	PTS system, galactosamine-specific IID component	673947	674738	-	bi (<->)	562.109465.con.0002	2941	263	fig|562.109465.peg.2941			PTS system, galactosamine-specific IID component	1	0.996	bi (<->)	562.109464.con.0001	1995	263	fig|562.109464.peg.1995			PTS system, galactosamine-specific IID component	0.996	0.996	bi (<->)	562.109463.con.0003	2637	263	fig|562.109463.peg.2637			PTS system, galactosamine-specific IID component	1	0.996	bi (<->)	CANDYB010000001	635	263	fig|562.115499.peg.635			PTS system, galactosamine-specific IID component
CP048107	670	267	fig|562.58133.peg.670	GWK05_03195	agaC	PLF_561_00003195	PGF_00029681	PTS system, galactosamine-specific IIC component	674728	675531	-	bi (<->)	562.109465.con.0002	2940	267	fig|562.109465.peg.2940			PTS system, galactosamine-specific IIC component	0.985	0.996	bi (<->)	562.109464.con.0001	1994	209	fig|562.109464.peg.1994			PTS system, galactosamine-specific IIC component	0.981	0.995	bi (<->)	562.109463.con.0003	2636	223	fig|562.109463.peg.2636			PTS system, galactosamine-specific IIC component	0.982	0.973	bi (<->)	CANDYB010000001	636	209	fig|562.115499.peg.636			PTS system, galactosamine-specific IIC component
CP048107	671	158	fig|562.58133.peg.671	GWK05_03200	agaB	PLF_561_00003276	PGF_00029680	PTS system, galactosamine-specific IIB component	675570	676046	-	bi (<->)	562.109465.con.0002	2939	158	fig|562.109465.peg.2939			PTS system, galactosamine-specific IIB component	0.994	0.994	bi (<->)	562.109464.con.0001	1990	158	fig|562.109464.peg.1990			PTS system, galactosamine-specific IIB component	0.987	0.994	bi (<->)	562.109463.con.0003	2632	158	fig|562.109463.peg.2632			PTS system, galactosamine-specific IIB component	0.987	0.994	bi (<->)	CANDYB010000001	640	158	fig|562.115499.peg.640			PTS system, galactosamine-specific IIB component
CP048107	672	286	fig|562.58133.peg.672	GWK05_03205	kbaY	PLF_561_00003077	PGF_02988822	D-tagatose-1,6-bisphosphate aldolase subunit KbaY (EC 4.1.2.40)	676213	677073	-	bi (<->)	562.109465.con.0002	2938	286	fig|562.109465.peg.2938			D-tagatose-1,6-bisphosphate aldolase subunit KbaY (EC 4.1.2.40)	1	0.997	bi (<->)	562.109464.con.0001	1989	286	fig|562.109464.peg.1989			D-tagatose-1,6-bisphosphate aldolase subunit KbaY (EC 4.1.2.40)	1	0.997	bi (<->)	562.109463.con.0003	2631	286	fig|562.109463.peg.2631			D-tagatose-1,6-bisphosphate aldolase subunit KbaY (EC 4.1.2.40)	1	0.997	bi (<->)	CANDYB010000001	641	286	fig|562.115499.peg.641			D-tagatose-1,6-bisphosphate aldolase subunit KbaY (EC 4.1.2.40)
CP048107	673	384	fig|562.58133.peg.673	GWK05_03210		PLF_561_00003087	PGF_01286550	Galactosamine-6-phosphate isomerase AgaS	677086	678240	-	bi (<->)	562.109465.con.0002	2937	384	fig|562.109465.peg.2937			Galactosamine-6-phosphate isomerase AgaS	0.99	0.997	bi (<->)	562.109464.con.0001	1988	384	fig|562.109464.peg.1988			Galactosamine-6-phosphate isomerase AgaS	0.979	0.997	bi (<->)	562.109463.con.0003	2630	384	fig|562.109463.peg.2630			Galactosamine-6-phosphate isomerase AgaS	0.977	0.997	bi (<->)	CANDYB010000001	642	384	fig|562.115499.peg.642			Galactosamine-6-phosphate isomerase AgaS
CP048107	674	372	fig|562.58133.peg.674	GWK05_03215	nagA	PLF_561_00003255	PGF_02908669	N-acetylgalactosamine-6-phosphate deacetylase	678591	679709	-	bi (<->)	562.109465.con.0002	2936	377	fig|562.109465.peg.2936			N-acetylgalactosamine-6-phosphate deacetylase	0.973	0.997	bi (<->)	562.109464.con.0001	1986	377	fig|562.109464.peg.1986			N-acetylgalactosamine-6-phosphate deacetylase	0.971	0.997	bi (<->)	562.109463.con.0003	2629	377	fig|562.109463.peg.2629			N-acetylgalactosamine-6-phosphate deacetylase	0.968	0.997	bi (<->)	CANDYB010000001	644	377	fig|562.115499.peg.644			N-acetylgalactosamine-6-phosphate deacetylase
CP048107	675	144	fig|562.58133.peg.675	GWK05_03220		PLF_561_00003335	PGF_00029536	PTS system, N-acetylgalactosamine-specific IIA component @ PTS system, galactosamine-specific IIA component	679706	680140	-	bi (<->)	562.109465.con.0002	2935	144	fig|562.109465.peg.2935			PTS system, N-acetylgalactosamine-specific IIA component @ PTS system, galactosamine-specific IIA component	1	0.993	bi (<->)	562.109464.con.0001	1985	144	fig|562.109464.peg.1985			PTS system, N-acetylgalactosamine-specific IIA component @ PTS system, galactosamine-specific IIA component	1	0.993	bi (<->)	562.109463.con.0003	2628	144	fig|562.109463.peg.2628			PTS system, N-acetylgalactosamine-specific IIA component @ PTS system, galactosamine-specific IIA component	1	0.993	bi (<->)	CANDYB010000001	645	144	fig|562.115499.peg.645			PTS system, N-acetylgalactosamine-specific IIA component @ PTS system, galactosamine-specific IIA component
CP048107	676	292	fig|562.58133.peg.676	GWK05_03225		PLF_561_00003330	PGF_04674681	PTS system, N-acetylgalactosamine-specific IID component	680158	681036	-	bi (<->)	562.109465.con.0002	2934	292	fig|562.109465.peg.2934			PTS system, N-acetylgalactosamine-specific IID component	1	0.997	bi (<->)	562.109464.con.0001	1984	292	fig|562.109464.peg.1984			PTS system, N-acetylgalactosamine-specific IID component	0.997	0.997	bi (<->)	562.109463.con.0003	2627	292	fig|562.109463.peg.2627			PTS system, N-acetylgalactosamine-specific IID component	0.993	0.997	bi (<->)	CANDYB010000001	646	292	fig|562.115499.peg.646			PTS system, N-acetylgalactosamine-specific IID component
CP048107	677	259	fig|562.58133.peg.677	GWK05_03230		PLF_561_00003285	PGF_00029548	PTS system, N-acetylgalactosamine-specific IIC component	681026	681805	-	bi (<->)	562.109465.con.0002	2933	259	fig|562.109465.peg.2933			PTS system, N-acetylgalactosamine-specific IIC component	1	0.996	bi (<->)	562.109464.con.0001	1983	259	fig|562.109464.peg.1983			PTS system, N-acetylgalactosamine-specific IIC component	0.996	0.996	bi (<->)	562.109463.con.0003	2626	259	fig|562.109463.peg.2626			PTS system, N-acetylgalactosamine-specific IIC component	1	0.996	bi (<->)	CANDYB010000001	647	259	fig|562.115499.peg.647			PTS system, N-acetylgalactosamine-specific IIC component
CP048107	678	157	fig|562.58133.peg.678	GWK05_03235	agaV	PLF_561_00003256	PGF_00029546	PTS system, N-acetylgalactosamine-specific IIB component	681816	682289	-	bi (<->)	562.109465.con.0002	2932	157	fig|562.109465.peg.2932			PTS system, N-acetylgalactosamine-specific IIB component	1	0.994	bi (<->)	562.109464.con.0001	1982	157	fig|562.109464.peg.1982			PTS system, N-acetylgalactosamine-specific IIB component	0.994	0.994	bi (<->)	562.109463.con.0003	2625	157	fig|562.109463.peg.2625			PTS system, N-acetylgalactosamine-specific IIB component	1	0.994	bi (<->)	CANDYB010000001	648	157	fig|562.115499.peg.648			PTS system, N-acetylgalactosamine-specific IIB component
CP048107	679	426	fig|562.58133.peg.679	GWK05_03240	kbaZ	PLF_561_00000171	PGF_02417803	D-tagatose-1,6-bisphosphate aldolase subunit KbaZ	682312	683592	-	bi (<->)	562.109465.con.0002	2931	426	fig|562.109465.peg.2931			D-tagatose-1,6-bisphosphate aldolase subunit KbaZ	0.986	0.998	bi (<->)	562.109464.con.0001	1981	426	fig|562.109464.peg.1981			D-tagatose-1,6-bisphosphate aldolase subunit KbaZ	0.988	0.998	bi (<->)	562.109463.con.0003	2624	426	fig|562.109463.peg.2624			D-tagatose-1,6-bisphosphate aldolase subunit KbaZ	0.988	0.998	bi (<->)	CANDYB010000001	649	426	fig|562.115499.peg.649			D-tagatose-1,6-bisphosphate aldolase subunit KbaZ
CP048107	680	269	fig|562.58133.peg.680	GWK05_03245		PLF_561_00000123	PGF_07502400	Transcriptional repressor of aga operon	683841	684650	+	bi (<->)	562.109465.con.0002	2930	269	fig|562.109465.peg.2930			Transcriptional repressor of aga operon	0.996	0.996	bi (<->)	562.109464.con.0001	1980	269	fig|562.109464.peg.1980			Transcriptional repressor of aga operon	1	0.996	bi (<->)	562.109463.con.0003	2623	269	fig|562.109463.peg.2623			Transcriptional repressor of aga operon	1	0.996	bi (<->)	CANDYB010000001	650	269	fig|562.115499.peg.650			Transcriptional repressor of aga operon
CP048107	681	154	fig|562.58133.peg.681	GWK05_03250		PLF_561_00014618	PGF_12863898	Toxin YhaV	684705	685169	-	bi (<->)	562.109465.con.0002	2929	154	fig|562.109465.peg.2929			Toxin YhaV	0.994	0.994	bi (<->)	562.109464.con.0001	1979	154	fig|562.109464.peg.1979			Toxin YhaV	0.994	0.994	bi (<->)	562.109463.con.0003	2622	154	fig|562.109463.peg.2622			Toxin YhaV	0.974	0.994	bi (<->)	CANDYB010000001	651	154	fig|562.115499.peg.651			Toxin YhaV
CP048107	682	111	fig|562.58133.peg.682	GWK05_03255		PLF_561_00003494	PGF_00012444	Antitoxin PrlF	685169	685504	-	bi (<->)	562.109465.con.0002	2928	111	fig|562.109465.peg.2928			Antitoxin PrlF	0.991	0.991	bi (<->)	562.109464.con.0001	1978	111	fig|562.109464.peg.1978			Antitoxin PrlF	0.991	0.991	bi (<->)	562.109463.con.0003	2621	111	fig|562.109463.peg.2621			Antitoxin PrlF	1	0.991	bi (<->)	CANDYB010000001	652	111	fig|562.115499.peg.652			Antitoxin PrlF
CP048107	683	523	fig|562.58133.peg.683	GWK05_03260	garD	PLF_561_00000066	PGF_00420929	D-galactarate dehydratase (EC 4.2.1.42)	685653	687224	-	bi (<->)	562.109465.con.0002	2927	523	fig|562.109465.peg.2927			D-galactarate dehydratase (EC 4.2.1.42)	0.994	0.998	bi (<->)	562.109464.con.0001	1977	523	fig|562.109464.peg.1977			D-galactarate dehydratase (EC 4.2.1.42)	0.99	0.998	bi (<->)	562.109463.con.0003	2620	523	fig|562.109463.peg.2620			D-galactarate dehydratase (EC 4.2.1.42)	0.989	0.998	bi (<->)	CANDYB010000001	653	523	fig|562.115499.peg.653			D-galactarate dehydratase (EC 4.2.1.42)
CP048107	684	39	fig|562.58133.peg.684			PLF_561_00003510	PGF_00177315	hypothetical protein	687271	687390	-	bi (<->)	562.109465.con.0002	2926	39	fig|562.109465.peg.2926			hypothetical protein	0.974	0.974	bi (<->)	562.109464.con.0001	1976	39	fig|562.109464.peg.1976			hypothetical protein	0.974	0.974	bi (<->)	562.109463.con.0003	2619	39	fig|562.109463.peg.2619			hypothetical protein	0.974	0.974	bi (<->)	CANDYB010000001	654	39	fig|562.115499.peg.654			hypothetical protein
CP048107	685	41	fig|562.58133.peg.685			PLF_561_00004854		FIG00642497: hypothetical protein	687453	687578	-	bi (<->)	562.109465.con.0002	2925	41	fig|562.109465.peg.2925			FIG00642497: hypothetical protein	1	0.976
CP048107	686	153	fig|562.58133.peg.686			PLF_561_00001506	PGF_00420935	D-galactarate transporter @ D-glucarate transporter	687599	688060	+	uni (->)	562.109465.con.0002	2924	444	fig|562.109465.peg.2924			D-galactarate transporter @ D-glucarate transporter	0.972	0.324	uni (->)	562.109464.con.0001	1975	444	fig|562.109464.peg.1975			D-galactarate transporter @ D-glucarate transporter	0.966	0.324	uni (->)	562.109463.con.0003	2618	444	fig|562.109463.peg.2618			D-galactarate transporter @ D-glucarate transporter	0.966	0.324	uni (->)	CANDYB010000001	655	444	fig|562.115499.peg.655			D-galactarate transporter @ D-glucarate transporter
CP048107	687	261	fig|562.58133.peg.687	GWK05_03265		PLF_561_00001506	PGF_00420935	D-galactarate transporter @ D-glucarate transporter	688149	688934	+	uni (->)	562.109465.con.0002	2924	444	fig|562.109465.peg.2924			D-galactarate transporter @ D-glucarate transporter	1	0.586	uni (->)	562.109464.con.0001	1975	444	fig|562.109464.peg.1975			D-galactarate transporter @ D-glucarate transporter	1	0.586	uni (->)	562.109463.con.0003	2618	444	fig|562.109463.peg.2618			D-galactarate transporter @ D-glucarate transporter	1	0.586	uni (->)	CANDYB010000001	655	444	fig|562.115499.peg.655			D-galactarate transporter @ D-glucarate transporter
CP048107	688	256	fig|562.58133.peg.688	GWK05_03270	garL	PLF_561_00002161	PGF_00056138	2-dehydro-3-deoxyglucarate aldolase (EC 4.1.2.20)	688950	689720	+	bi (<->)	562.109465.con.0002	2923	256	fig|562.109465.peg.2923			2-dehydro-3-deoxyglucarate aldolase (EC 4.1.2.20)	1	0.996	bi (<->)	562.109464.con.0001	1974	256	fig|562.109464.peg.1974			2-dehydro-3-deoxyglucarate aldolase (EC 4.1.2.20)	0.996	0.996	bi (<->)	562.109463.con.0003	2617	256	fig|562.109463.peg.2617			2-dehydro-3-deoxyglucarate aldolase (EC 4.1.2.20)	0.996	0.996	bi (<->)	CANDYB010000001	656	256	fig|562.115499.peg.656			2-dehydro-3-deoxyglucarate aldolase (EC 4.1.2.20)
CP048107	689	299	fig|562.58133.peg.689	GWK05_03275	garR	PLF_561_00002616	PGF_10097632	2-hydroxy-3-oxopropionate reductase (EC 1.1.1.60)	689741	690640	+	bi (<->)	562.109465.con.0002	2922	296	fig|562.109465.peg.2922			2-hydroxy-3-oxopropionate reductase (EC 1.1.1.60)	0.993	0.997	bi (<->)	562.109464.con.0001	1973	296	fig|562.109464.peg.1973			2-hydroxy-3-oxopropionate reductase (EC 1.1.1.60)	1	0.997	bi (<->)	562.109463.con.0003	2616	299	fig|562.109463.peg.2616			2-hydroxy-3-oxopropionate reductase (EC 1.1.1.60)	1	0.997	bi (<->)	CANDYB010000001	657	296	fig|562.115499.peg.657			2-hydroxy-3-oxopropionate reductase (EC 1.1.1.60)
CP048107	690	381	fig|562.58133.peg.690	GWK05_03280	garK	PLF_561_00000500	PGF_00008521	Glycerate-2-kinase (EC 2.7.1.165)	690737	691882	+	bi (<->)	562.109465.con.0002	2921	381	fig|562.109465.peg.2921			Glycerate-2-kinase (EC 2.7.1.165)	0.997	0.997	bi (<->)	562.109464.con.0001	1972	381	fig|562.109464.peg.1972			Glycerate-2-kinase (EC 2.7.1.165)	0.99	0.997	bi (<->)	562.109463.con.0003	2615	381	fig|562.109463.peg.2615			Glycerate-2-kinase (EC 2.7.1.165)	0.99	0.997	bi (<->)	CANDYB010000001	658	381	fig|562.115499.peg.658			Glycerate-2-kinase (EC 2.7.1.165)
CP048107	691	395	fig|562.58133.peg.691	GWK05_03290		PLF_561_00003836	PGF_03126496	Uncharacterized protein YhaC	692398	693585	-	bi (<->)	562.109465.con.0002	2920	395	fig|562.109465.peg.2920			Uncharacterized protein YhaC	0.959	0.997	bi (<->)	562.109464.con.0001	1969	395	fig|562.109464.peg.1969			Uncharacterized protein YhaC	0.889	0.997	bi (<->)	562.109463.con.0003	2614	367	fig|562.109463.peg.2614			Uncharacterized protein YhaC	0.869	0.995	bi (<->)	CANDYB010000001	660	395	fig|562.115499.peg.660			Uncharacterized protein YhaC
CP048107	692	179	fig|562.58133.peg.692	GWK05_03295		PLF_561_00003616	PGF_00207400	Uncharacterized protein YhaB	693607	694146	-	bi (<->)	562.109465.con.0002	2919	179	fig|562.109465.peg.2919			Uncharacterized protein YhaB	0.961	0.994	bi (<->)	562.109464.con.0001	1968	179	fig|562.109464.peg.1968			Uncharacterized protein YhaB	0.966	0.994	bi (<->)	562.109463.con.0003	2613	179	fig|562.109463.peg.2613			Uncharacterized protein YhaB	0.966	0.994	bi (<->)	CANDYB010000001	661	179	fig|562.115499.peg.661			Uncharacterized protein YhaB
CP048107	693	114	fig|562.58133.peg.693	GWK05_03300	tdcR	PLF_561_00003344	PGF_00056833	Threonine catabolic operon transcriptional activator TdcR	694402	694746	-	bi (<->)	562.109465.con.0002	2918	114	fig|562.109465.peg.2918			Threonine catabolic operon transcriptional activator TdcR	0.947	0.991	bi (<->)	562.109464.con.0001	1967	114	fig|562.109464.peg.1967			Threonine catabolic operon transcriptional activator TdcR	0.947	0.991	bi (<->)	562.109463.con.0003	2612	114	fig|562.109463.peg.2612			Threonine catabolic operon transcriptional activator TdcR	0.947	0.991	bi (<->)	CANDYB010000001	662	114	fig|562.115499.peg.662			Threonine catabolic operon transcriptional activator TdcR
CP048107	694	312	fig|562.58133.peg.694	GWK05_03305	tdcA	PLF_561_00001672	PGF_00056832	Threonine catabolic operon transcriptional activator TdcA	694935	695873	+	bi (<->)	562.109465.con.0002	2917	312	fig|562.109465.peg.2917			Threonine catabolic operon transcriptional activator TdcA	1	0.997	bi (<->)	562.109464.con.0001	1966	312	fig|562.109464.peg.1966			Threonine catabolic operon transcriptional activator TdcA	0.997	0.997	bi (<->)	562.109463.con.0003	2611	312	fig|562.109463.peg.2611			Threonine catabolic operon transcriptional activator TdcA	1	0.997	bi (<->)	CANDYB010000001	663	312	fig|562.115499.peg.663			Threonine catabolic operon transcriptional activator TdcA
CP048107	695	329	fig|562.58133.peg.695	GWK05_03310	tdcB	PLF_561_00002526	PGF_01557745	Threonine dehydratase, catabolic (EC 4.3.1.19) @ L-serine dehydratase, (PLP)-dependent (EC 4.3.1.17)	695972	696961	+	bi (<->)	562.109465.con.0002	2916	329	fig|562.109465.peg.2916			Threonine dehydratase, catabolic (EC 4.3.1.19) @ L-serine dehydratase, (PLP)-dependent (EC 4.3.1.17)	1	0.997	bi (<->)	562.109464.con.0001	1965	329	fig|562.109464.peg.1965			Threonine dehydratase, catabolic (EC 4.3.1.19) @ L-serine dehydratase, (PLP)-dependent (EC 4.3.1.17)	1	0.997	bi (<->)	562.109463.con.0003	2610	329	fig|562.109463.peg.2610			Threonine dehydratase, catabolic (EC 4.3.1.19) @ L-serine dehydratase, (PLP)-dependent (EC 4.3.1.17)	1	0.997	bi (<->)	CANDYB010000001	664	329	fig|562.115499.peg.664			Threonine dehydratase, catabolic (EC 4.3.1.19) @ L-serine dehydratase, (PLP)-dependent (EC 4.3.1.17)
CP048107	696	443	fig|562.58133.peg.696	GWK05_03315	tdcC	PLF_561_00001132	PGF_00016266	L-threonine transporter, anaerobically inducible	696983	698314	+	bi (<->)	562.109465.con.0002	2915	443	fig|562.109465.peg.2915			L-threonine transporter, anaerobically inducible	0.998	0.998	bi (<->)	562.109464.con.0001	1964	443	fig|562.109464.peg.1964			L-threonine transporter, anaerobically inducible	0.993	0.998	bi (<->)	562.109463.con.0003	2609	443	fig|562.109463.peg.2609			L-threonine transporter, anaerobically inducible	0.998	0.998	bi (<->)	CANDYB010000001	665	443	fig|562.115499.peg.665			L-threonine transporter, anaerobically inducible
CP048107	697	402	fig|562.58133.peg.697	GWK05_03320	tdcD	PLF_561_00002056	PGF_00024574	Acetate kinase (EC 2.7.2.1) @ Propionate kinase (EC 2.7.2.15)	698340	699548	+	bi (<->)	562.109465.con.0002	2914	402	fig|562.109465.peg.2914			Acetate kinase (EC 2.7.2.1) @ Propionate kinase (EC 2.7.2.15)	0.998	0.998	bi (<->)	562.109464.con.0001	1963	402	fig|562.109464.peg.1963			Acetate kinase (EC 2.7.2.1) @ Propionate kinase (EC 2.7.2.15)	0.995	0.998	bi (<->)	562.109463.con.0003	2608	402	fig|562.109463.peg.2608			Acetate kinase (EC 2.7.2.1) @ Propionate kinase (EC 2.7.2.15)	0.988	0.998	bi (<->)	CANDYB010000001	666	402	fig|562.115499.peg.666			Acetate kinase (EC 2.7.2.1) @ Propionate kinase (EC 2.7.2.15)
CP048107	698	764	fig|562.58133.peg.698	GWK05_03325	tdcE	PLF_561_00001698	PGF_00400495	2-ketobutyrate formate-lyase (EC 2.3.1.-) @ Pyruvate formate-lyase (EC 2.3.1.54)	699582	701876	+	bi (<->)	562.109465.con.0002	2913	764	fig|562.109465.peg.2913			2-ketobutyrate formate-lyase (EC 2.3.1.-) @ Pyruvate formate-lyase (EC 2.3.1.54)	0.997	0.999	bi (<->)	562.109464.con.0001	1962	764	fig|562.109464.peg.1962			2-ketobutyrate formate-lyase (EC 2.3.1.-) @ Pyruvate formate-lyase (EC 2.3.1.54)	0.999	0.999	bi (<->)	562.109463.con.0003	2607	764	fig|562.109463.peg.2607			2-ketobutyrate formate-lyase (EC 2.3.1.-) @ Pyruvate formate-lyase (EC 2.3.1.54)	0.997	0.999	bi (<->)	CANDYB010000001	667	764	fig|562.115499.peg.667			2-ketobutyrate formate-lyase (EC 2.3.1.-) @ Pyruvate formate-lyase (EC 2.3.1.54)
CP048107	699	129	fig|562.58133.peg.699	GWK05_03330		PLF_561_00002845	PGF_02961167	2-iminobutanoate/2-iminopropanoate deaminase RidA/TdcF (EC 3.5.99.10)	701890	702279	+	bi (<->)	562.109465.con.0002	2912	129	fig|562.109465.peg.2912			2-iminobutanoate/2-iminopropanoate deaminase RidA/TdcF (EC 3.5.99.10)	1	0.992	bi (<->)	562.109464.con.0001	1961	129	fig|562.109464.peg.1961			2-iminobutanoate/2-iminopropanoate deaminase RidA/TdcF (EC 3.5.99.10)	1	0.992	bi (<->)	562.109463.con.0003	2606	129	fig|562.109463.peg.2606			2-iminobutanoate/2-iminopropanoate deaminase RidA/TdcF (EC 3.5.99.10)	1	0.992	bi (<->)	CANDYB010000001	668	129	fig|562.115499.peg.668			2-iminobutanoate/2-iminopropanoate deaminase RidA/TdcF (EC 3.5.99.10)
CP048107	700	454	fig|562.58133.peg.700	GWK05_03335	tdcG	PLF_561_00000476	PGF_00016225	L-serine dehydratase, beta subunit (EC 4.3.1.17) / L-serine dehydratase, alpha subunit (EC 4.3.1.17)	702351	703715	+	bi (<->)	562.109465.con.0002	2911	454	fig|562.109465.peg.2911			L-serine dehydratase, beta subunit (EC 4.3.1.17) / L-serine dehydratase, alpha subunit (EC 4.3.1.17)	0.998	0.998	bi (<->)	562.109464.con.0001	1960	454	fig|562.109464.peg.1960			L-serine dehydratase, beta subunit (EC 4.3.1.17) / L-serine dehydratase, alpha subunit (EC 4.3.1.17)	0.993	0.998	bi (<->)	562.109463.con.0003	2605	454	fig|562.109463.peg.2605			L-serine dehydratase, beta subunit (EC 4.3.1.17) / L-serine dehydratase, alpha subunit (EC 4.3.1.17)	0.996	0.998	bi (<->)	CANDYB010000001	669	454	fig|562.115499.peg.669			L-serine dehydratase, beta subunit (EC 4.3.1.17) / L-serine dehydratase, alpha subunit (EC 4.3.1.17)
CP048107	701	443	fig|562.58133.peg.701	GWK05_03340		PLF_561_00000257	PGF_12810411	Inner membrane transport protein YhaO	703991	705322	+	bi (<->)	562.109465.con.0002	2910	443	fig|562.109465.peg.2910			Inner membrane transport protein YhaO	0.993	0.998	bi (<->)	562.109464.con.0001	1959	443	fig|562.109464.peg.1959			Inner membrane transport protein YhaO	1	0.998	bi (<->)	562.109463.con.0003	2604	443	fig|562.109463.peg.2604			Inner membrane transport protein YhaO	1	0.998	bi (<->)	CANDYB010000001	670	443	fig|562.115499.peg.670			Inner membrane transport protein YhaO
CP048107	702	436	fig|562.58133.peg.702	GWK05_03345		PLF_561_00002435	PGF_02905104	UPF0597 protein YhaM	705350	706660	+	bi (<->)	562.109465.con.0002	2909	436	fig|562.109465.peg.2909			UPF0597 protein YhaM	1	0.998	bi (<->)	562.109464.con.0001	1958	436	fig|562.109464.peg.1958			UPF0597 protein YhaM	0.991	0.998	bi (<->)	562.109463.con.0003	2603	436	fig|562.109463.peg.2603			UPF0597 protein YhaM	0.991	0.998	bi (<->)	CANDYB010000001	671	436	fig|562.115499.peg.671			UPF0597 protein YhaM
CP048107	703	55	fig|562.58133.peg.703	GWK05_03350		PLF_561_00003192	PGF_00065586	Uncharacterized protein YhaL	706793	706960	-	bi (<->)	562.109465.con.0002	2908	55	fig|562.109465.peg.2908			Uncharacterized protein YhaL	0.964	0.982	bi (<->)	562.109464.con.0001	1957	55	fig|562.109464.peg.1957			Uncharacterized protein YhaL	0.964	0.982	bi (<->)	562.109463.con.0003	2602	55	fig|562.109463.peg.2602			Uncharacterized protein YhaL	0.945	0.982	bi (<->)	CANDYB010000001	672	55	fig|562.115499.peg.672			Uncharacterized protein YhaL
CP048107	704	233	fig|562.58133.peg.704	GWK05_03355		PLF_561_00002840	PGF_00034350	Quercetin 2,3-dioxygenase (EC 1.13.11.24) => YhhW	706980	707681	-	bi (<->)	562.109465.con.0002	2907	233	fig|562.109465.peg.2907			Quercetin 2,3-dioxygenase (EC 1.13.11.24) => YhhW	0.983	0.996	bi (<->)	562.109464.con.0001	1956	233	fig|562.109464.peg.1956			Quercetin 2,3-dioxygenase (EC 1.13.11.24) => YhhW	0.983	0.996	bi (<->)	562.109463.con.0003	2601	233	fig|562.109463.peg.2601			Quercetin 2,3-dioxygenase (EC 1.13.11.24) => YhhW	0.983	0.996	bi (<->)	CANDYB010000001	673	233	fig|562.115499.peg.673			Quercetin 2,3-dioxygenase (EC 1.13.11.24) => YhhW
CP048107	705	298	fig|562.58133.peg.705	GWK05_03360		PLF_561_00001987	PGF_07987589	Transcriptional regulator, LysR family	707786	708682	+	bi (<->)	562.109465.con.0002	2906	298	fig|562.109465.peg.2906			Transcriptional regulator, LysR family	0.997	0.997	bi (<->)	562.109464.con.0001	1955	298	fig|562.109464.peg.1955			Transcriptional regulator, LysR family	0.993	0.997	bi (<->)	562.109463.con.0003	2600	298	fig|562.109463.peg.2600			Transcriptional regulator, LysR family	0.993	0.997	bi (<->)	CANDYB010000001	674	298	fig|562.115499.peg.674			Transcriptional regulator, LysR family
CP048107	706	118	fig|562.58133.peg.706	GWK05_03365		PLF_561_00003883	PGF_00014155	Inner membrane protein YhaI	708733	709089	-	bi (<->)	562.109465.con.0002	2905	118	fig|562.109465.peg.2905			Inner membrane protein YhaI	0.975	0.992	bi (<->)	562.109464.con.0001	1954	118	fig|562.109464.peg.1954			Inner membrane protein YhaI	0.839	0.992	bi (<->)	562.109463.con.0003	2599	118	fig|562.109463.peg.2599			Inner membrane protein YhaI	0.839	0.992	bi (<->)	CANDYB010000001	675	118	fig|562.115499.peg.675			Inner membrane protein YhaI
CP048107	707	121	fig|562.58133.peg.707	GWK05_03370		PLF_561_00002490	PGF_00014154	Inner membrane protein YhaH	709331	709696	-	bi (<->)	562.109465.con.0002	2904	121	fig|562.109465.peg.2904			Inner membrane protein YhaH	1	0.992	bi (<->)	562.109464.con.0001	1952	121	fig|562.109464.peg.1952			Inner membrane protein YhaH	1	0.992	bi (<->)	562.109463.con.0003	2598	121	fig|562.109463.peg.2598			Inner membrane protein YhaH	1	0.992	bi (<->)	CANDYB010000001	678	121	fig|562.115499.peg.678			Inner membrane protein YhaH
CP048107	708	328	fig|562.58133.peg.708	GWK05_03375		PLF_561_00002096	PGF_08514768	Glutathione S-transferase, omega (EC 2.5.1.18)	709978	710964	-	bi (<->)	562.109465.con.0002	2903	328	fig|562.109465.peg.2903			Glutathione S-transferase, omega (EC 2.5.1.18)	0.997	0.997	bi (<->)	562.109464.con.0001	1951	328	fig|562.109464.peg.1951			Glutathione S-transferase, omega (EC 2.5.1.18)	0.994	0.997	bi (<->)	562.109463.con.0003	2597	328	fig|562.109463.peg.2597			Glutathione S-transferase, omega (EC 2.5.1.18)	0.997	0.997	bi (<->)	CANDYB010000001	679	328	fig|562.115499.peg.679			Glutathione S-transferase, omega (EC 2.5.1.18)
CP048107	709	160	fig|562.58133.peg.709	GWK05_03380		PLF_561_00002954	PGF_00014208	Inner membrane protein YqjF	711034	711516	-	bi (<->)	562.109465.con.0002	2902	160	fig|562.109465.peg.2902			Inner membrane protein YqjF	0.994	0.994	bi (<->)	562.109464.con.0001	1950	160	fig|562.109464.peg.1950			Inner membrane protein YqjF	0.994	0.994	bi (<->)	562.109463.con.0003	2596	160	fig|562.109463.peg.2596			Inner membrane protein YqjF	0.994	0.994	bi (<->)	CANDYB010000001	680	160	fig|562.115499.peg.680			Inner membrane protein YqjF
CP048107	710	99	fig|562.58133.peg.710	GWK05_03385		PLF_561_00002985	PGF_00014209	Inner membrane protein YqjK	711612	711911	-	bi (<->)	562.109465.con.0002	2901	99	fig|562.109465.peg.2901			Inner membrane protein YqjK	0.98	0.99	bi (<->)	562.109464.con.0001	1949	99	fig|562.109464.peg.1949			Inner membrane protein YqjK	0.98	0.99	bi (<->)	562.109463.con.0003	2595	99	fig|562.109463.peg.2595			Inner membrane protein YqjK	0.99	0.99	bi (<->)	CANDYB010000001	681	99	fig|562.115499.peg.681			Inner membrane protein YqjK
CP048107	711	134	fig|562.58133.peg.711	GWK05_03390		PLF_561_00002953	PGF_02340011	Phage holin	711901	712305	-	bi (<->)	562.109465.con.0002	2900	134	fig|562.109465.peg.2900			Phage holin	1	0.993	bi (<->)	562.109464.con.0001	1948	134	fig|562.109464.peg.1948			Phage holin	1	0.993	bi (<->)	562.109463.con.0003	2594	134	fig|562.109463.peg.2594			Phage holin	0.993	0.993	bi (<->)	CANDYB010000001	682	134	fig|562.115499.peg.682			Phage holin
CP048107	712	101	fig|562.58133.peg.712	GWK05_03395		PLF_561_00002941	PGF_09690513	ElaB protein	712308	712613	-	bi (<->)	562.109465.con.0002	2899	101	fig|562.109465.peg.2899			ElaB protein	1	0.99	bi (<->)	562.109464.con.0001	1947	101	fig|562.109464.peg.1947			ElaB protein	1	0.99	bi (<->)	562.109463.con.0003	2593	101	fig|562.109463.peg.2593			ElaB protein	1	0.99	bi (<->)	CANDYB010000001	683	101	fig|562.115499.peg.683			ElaB protein
CP048107	713	122	fig|562.58133.peg.713	GWK05_03400		PLF_561_00002779	PGF_00031058	Periplasmic protein YqjC	712651	713019	-	bi (<->)	562.109465.con.0002	2898	122	fig|562.109465.peg.2898			Periplasmic protein YqjC	0.992	0.992	bi (<->)	562.109464.con.0001	1946	122	fig|562.109464.peg.1946			Periplasmic protein YqjC	1	0.992	bi (<->)	562.109463.con.0003	2592	122	fig|562.109463.peg.2592			Periplasmic protein YqjC	1	0.992	bi (<->)	CANDYB010000001	684	122	fig|562.115499.peg.684			Periplasmic protein YqjC
CP048107	714	127	fig|562.58133.peg.714	GWK05_03405	mzrA	PLF_561_00003103	PGF_00065682	Uncharacterized protein YqjB	713166	713549	-	bi (<->)	562.109465.con.0002	2897	127	fig|562.109465.peg.2897			Uncharacterized protein YqjB	0.992	0.992	bi (<->)	562.109464.con.0001	1945	127	fig|562.109464.peg.1945			Uncharacterized protein YqjB	0.992	0.992	bi (<->)	562.109463.con.0003	2591	127	fig|562.109463.peg.2591			Uncharacterized protein YqjB	0.984	0.992	bi (<->)	CANDYB010000001	685	127	fig|562.115499.peg.685			Uncharacterized protein YqjB
CP048107	715	220	fig|562.58133.peg.715	GWK05_03410		PLF_561_00000780	PGF_00422681	DedA family inner membrane protein YqjA	713553	714215	-	bi (<->)	562.109465.con.0002	2896	220	fig|562.109465.peg.2896			DedA family inner membrane protein YqjA	1	0.995	bi (<->)	562.109464.con.0001	1944	220	fig|562.109464.peg.1944			DedA family inner membrane protein YqjA	1	0.995	bi (<->)	562.109463.con.0003	2590	220	fig|562.109463.peg.2590			DedA family inner membrane protein YqjA	1	0.995	bi (<->)	CANDYB010000001	686	220	fig|562.115499.peg.686			DedA family inner membrane protein YqjA
CP048107	716	38	fig|562.58133.peg.716			PLF_561_00004549	PGF_03351283	hypothetical protein	714258	714374	+	bi (<->)	562.109465.con.0002	2895	37	fig|562.109465.peg.2895			hypothetical protein	1	0.973	bi (<->)	562.109464.con.0001	1943	37	fig|562.109464.peg.1943			hypothetical protein	0.946	0.973	bi (<->)	562.109463.con.0003	2589	37	fig|562.109463.peg.2589			hypothetical protein	0.946	0.973
CP048107	717	258	fig|562.58133.peg.717	GWK05_03415	exuR	PLF_561_00002707	PGF_00011619	Hexuronate utilization operon transcriptional repressor ExuR	714560	715336	-	bi (<->)	562.109465.con.0002	2893	258	fig|562.109465.peg.2893			Hexuronate utilization operon transcriptional repressor ExuR	0.996	0.996	bi (<->)	562.109464.con.0001	1941	258	fig|562.109464.peg.1941			Hexuronate utilization operon transcriptional repressor ExuR	0.992	0.996	bi (<->)	562.109463.con.0003	2587	258	fig|562.109463.peg.2587			Hexuronate utilization operon transcriptional repressor ExuR	0.988	0.996	bi (<->)	CANDYB010000001	688	258	fig|562.115499.peg.688			Hexuronate utilization operon transcriptional repressor ExuR
CP048107	718	42	fig|562.58133.peg.718					hypothetical protein	715418	715546	+
CP048107	719	238	fig|562.58133.peg.719	GWK05_03420		PLF_561_00171390	PGF_08225224	hypothetical protein	715628	716344	+	uni (->)	562.109465.con.0001	18	222	fig|562.109465.peg.18			CFA/I fimbrial auxiliary subunit	0.255	0.905	uni (->)	562.109464.con.0002	3837	222	fig|562.109464.peg.3837			CFA/I fimbrial auxiliary subunit	0.255	0.905	bi (<->)	562.109463.con.0003	2586	238	fig|562.109463.peg.2586			hypothetical protein	0.836	0.996	uni (->)	CANDYB010000001	3698	222	fig|562.115499.peg.3698			CFA/I fimbrial auxiliary subunit
CP048107	720	166	fig|562.58133.peg.720	GWK05_03425		PLF_561_00004692	PGF_00047389	Alpha-fimbriae major subunit	716374	716874	+																					bi (<->)	562.109463.con.0003	2585	166	fig|562.109463.peg.2585			Alpha-fimbriae major subunit	0.97	0.982
CP048107	721	894	fig|562.58133.peg.721	GWK05_03430		PLF_561_00004608	PGF_08157241	Alpha-fimbriae usher protein	716965	719649	+																					bi (<->)	562.109463.con.0003	2584	894	fig|562.109463.peg.2584			Alpha-fimbriae usher protein	0.945	0.999
CP048107	722	364	fig|562.58133.peg.722	GWK05_03435		PLF_561_00004661	PGF_00047417	Alpha-fimbriae tip adhesin	719646	720740	+																					bi (<->)	562.109463.con.0003	2583	283	fig|562.109463.peg.2583			Alpha-fimbriae tip adhesin	0.779	0.996
CP048107	723	432	fig|562.58133.peg.723	GWK05_03440		PLF_561_00002305	PGF_00662831	Hexuronate transporter	720816	722114	-	bi (<->)	562.109465.con.0002	2892	432	fig|562.109465.peg.2892			Hexuronate transporter	1	0.998	bi (<->)	562.109464.con.0001	1940	432	fig|562.109464.peg.1940			Hexuronate transporter	0.995	0.998	bi (<->)	562.109463.con.0003	2582	432	fig|562.109463.peg.2582			Hexuronate transporter	0.995	0.998	bi (<->)	CANDYB010000001	689	432	fig|562.115499.peg.689			Hexuronate transporter
[truncated: 4,463 more rows]
[truncated: 12 more columns]
